# Supplementary material for: Integrated metabolomics and transcriptomics to reveal biomarkers and mitochondrial metabolic dysregulation of premature ovarian insufficiency
Source: Front Endocrinol (Lausanne). 2023 Dec 21;14:1280248. doi: 10.3389/fendo.2023.1280248 (PMC10764474; doi:10.3389/fendo.2023.1280248)
Supplement: Supplementary file 3 [file Table_1.xls]

## Sheet: Differentially expressed metabo
#ID	name	Fold_change	Pvalue	VIP	regulated
neg_1048	Indanone	1.15166	0.0142547	1.3689	up
neg_1247	2-Iodomelatonin	1.43025	0.0263636	1.31913	up
neg_1249	IDP	1.99815	0.0259927	1.36978	up
neg_1251	5-Fluorodeoxyuridine triphosphate	1.98055	0.0185851	1.42048	up
neg_1257	Xanthine	1.22048	0.0142968	1.37082	up
neg_1259	Citric acid	1.63817	0.0182142	1.44455	up
neg_1286	Grixazone B	1.25037	0.0196392	1.38463	up
neg_1293	2-Decarboxybetanin	1.56062	0.00638583	1.5752	up
neg_1298	Guadecitabine	1.50267	0.0308732	1.21407	up
neg_1306	Pyruvate	1.90839	0.0243903	1.30895	up
neg_1381	Lactic acid	1.21922	0.0449229	1.18744	up
neg_1387	L-Sorbose	1.29453	0.0477571	1.16743	up
neg_1388	(E)-5-(3,4,5,6-Tetrahydro-3-pyridylidenemethyl)-2-furanmethanol	1.58704	0.028677	1.18222	up
neg_1512	3-Methyl sulfolene	1.09533	0.000175344	1.95057	up
neg_1515	PA(13:0/20:4(5Z,8Z,11Z,14Z)-OH(20))	0.509565	0.000140687	2.03827	down
neg_1519	Cer(d18:1/20:4(5Z,8Z,11Z,14Z)-OH(20))	0.600908	0.0024539	1.61539	down
neg_1521	Oxazine	1.09039	0.005697	1.47167	up
neg_1527	2,10-Bisaboladiene-1,4-diol	0.558253	4.29802e-07	2.50203	down
neg_1550	Retinol (Vitamin A)	0.550019	0.00016013	2.01256	down
neg_1554	Cer(d17:1/6 keto-PGF1alpha)	0.662039	8.25893e-05	2.02264	down
neg_1589	Cerebronic acid	1.45977	0.0233711	1.33107	up
neg_1595	trans-1,4-Bis[[1-cyclohexyl-3-(4-dimethylamino phenyl)ureido]methyl]cyclohexane	0.555537	4.84497e-05	2.0777	down
neg_1607	Muricoreacin	0.430173	3.83216e-07	2.49898	down
neg_1618	12-Methyl-13-tridecanolide	0.843275	0.0486105	1.14955	down
neg_1619	(Z)-7-Hexadecen-1,16-olide	0.454384	2.60354e-06	2.42535	down
neg_1622	GlcCer(d18:1/12:0)	0.611437	3.76292e-05	2.12304	down
neg_1623	DG(15:0/18:1(9Z)-O(12,13)/0:0)	0.742857	0.00292186	1.59253	down
neg_1626	5-Pentacosyl-1,3-benzenediol	0.769522	0.024239	1.2849	down
neg_1627	2,4,4-Trimethyl-3-[3,7,12,16-tetramethyl-18-(2,6,6-trimethylcyclohexen-1-yl)octadeca-1,3,5,7,9,11,13,15,17-nonaenyl]cyclohex-2-en-1-one	0.695203	0.000122867	2.00953	down
neg_1637	PA(20:5(5Z,8Z,11Z,14Z,16E)-OH(18R)/P-16:0)	0.63317	0.000284025	1.96141	down
neg_1642	2-Carboxyoxypropanoic acid	1.06573	0.00409175	1.58141	up
neg_1652	Annonin XIV	0.732059	0.00185045	1.62314	down
neg_1675	Erythromycin D	0.626883	0.000474359	1.84062	down
neg_1678	DG(16:0/18:3(9Z,12Z,15Z)/0:0)	0.397175	0.000850101	1.776	down
neg_1682	2-Hydroxy-22-methyltetracosanoic acid	1.34489	0.0480463	1.11705	up
neg_1692	3-Hexaprenyl-4-hydroxybenzoate	0.567103	5.5519e-05	2.03847	down
neg_1706	Taxa-4(20),11(12)-dien-5alpha,13alpha-diol	0.667934	0.0429304	1.10676	down
neg_1707	L-Arginine	1.05433	0.0242197	1.15467	up
neg_1712	Anthecotulide	0.725711	0.0420312	1.11082	down
neg_1713	Lactaronecatorin A	0.750166	0.0256946	1.21421	down
neg_1714	SCHRADAN	0.685662	0.0421992	1.11759	down
neg_1719	Phaeophorbide b	0.780384	0.0355169	1.16075	down
neg_1740	DG(15:0/18:2(9Z,12Z)/0:0)	0.661105	0.000208072	1.95706	down
neg_1744	Ubiquinone-6	0.454534	3.2898e-06	2.30669	down
neg_1764	Cycloeucalenone	1.06	0.0102135	1.37031	up
neg_1766	DG(13:0/18:1(12Z)-O(9S,10R)/0:0)	0.762262	0.00202478	1.67986	down
neg_1767	8-[(1R,2R)-3-Oxo-2-{(Z)-pent-2-enyl}cyclopentyl]octanoate	0.668084	0.000160637	1.96763	down
neg_1768	Pyrazolopyrimidinone	1.07214	0.00545936	1.51288	up
neg_1770	Volicitin	1.22489	0.00521059	1.52234	up
neg_1784	Auberganol	0.530929	2.11222e-06	2.35332	down
neg_1785	Chatenaytrienin 1	0.402379	0.000191537	1.91888	down
neg_1787	Sirolimus	1.39808	0.000145296	1.98979	up
neg_1791	DG(16:0/PGJ2/0:0)	0.563111	3.30782e-08	2.64152	down
neg_1812	Angiotensin A	1.95081	7.60255e-06	2.26769	up
neg_1814	CDP-DG(18:2(9Z,11Z)/18:1(12Z)-O(9S,10R))	2.21418	8.02116e-07	2.40703	up
neg_1823	Cyclooctat-9-en-7-ol	1.22857	0.0450493	1.07856	up
neg_1826	CDP-DG(18:0/18:1(12Z)-2OH(9,10))	2.66668	1.79217e-06	2.39065	up
neg_2024	Stavudine triphosphate	1.24944	0.00578032	1.43163	up
neg_2026	Thiamin diphosphate	1.17976	0.0292286	1.10421	up
neg_2032	Hexyl glucoside	0.229088	0.000342104	1.91299	down
neg_2049	adenylo-succinate	1.12606	0.0249242	1.24904	up
neg_2051	N-Formylmethionine	1.14537	0.0175063	1.27913	up
neg_2053	Dehypoxanthine futalosine	1.26002	0.000461262	1.78075	up
neg_2065	3'-(1-Butylphosphoryl)adenosine	1.09096	0.00816086	1.38835	up
neg_2076	Edulitine	1.14989	0.0203247	1.17848	up
neg_2081	Dibutyl phthalate	0.271006	0.000159386	1.97796	down
neg_2084	Fostedil	1.15518	0.0401526	1.02513	up
neg_2085	Cefadroxil	1.15852	0.0427506	1.01001	up
neg_2106	Calicheamicin T0	1.18842	0.0024993	1.52259	up
neg_2117	Phosphonoformyl-CMP	1.14044	0.000421417	1.81189	up
neg_2123	p-Acetaminobenzaldehyde	1.09048	0.000778682	1.80557	up
neg_2124	Coumarin	1.09622	0.0013265	1.73379	up
neg_2125	2-Chloro-L-phenylalanine	1.10711	2.01813e-05	2.14244	up
neg_2141	Theaflagallin	1.10727	0.00225504	1.67355	up
neg_2158	N-Acetyl-L-glutamate 5-phosphate	1.08188	0.0137025	1.38068	up
neg_2160	Flavogallol	1.08951	0.0162426	1.33132	up
neg_2169	N6-(delta2-isopentenyl)-adenosine 5'-diphosphate	1.10928	0.0259032	1.23192	up
neg_2170	dTDP-4-oxo-2-deoxy-beta-L-xylose	1.09697	0.0427642	1.11222	up
neg_2227	Quetiapine Sulfoxide	1.07789	0.0066342	1.44656	up
neg_2268	2-Isopropyl-3,5-dimethoxy-6-methylpyrazine	0.204851	0.00492984	1.64299	down
neg_2314	Pyridin-4-ylmethyldiazene	0.316106	0.0177202	1.36751	down
neg_2321	Comuside	1.12641	0.032865	1.11101	up
neg_2322	Graveobioside B	1.15112	0.00566085	1.41714	up
neg_2464	3-Methyldioxyindole	1.26605	0.0318336	1.12357	up
neg_2470	Erbstatin	1.57022	0.0119492	1.28829	up
neg_2510	Glucosyl (E)-2,6-Dimethyl-2,5-heptadienoate	0.444698	0.0267178	1.29565	down
neg_2521	4-Vinylphenol sulfate	2.65534	0.0445438	1.19928	up
neg_2522	N-Acetyl-S-(2-carbamoylethyl)-L-cysteine	0.651469	0.0256852	1.22069	down
neg_2535	Maltotriose	2.83062	0.0312139	1.30882	up
neg_2536	CMP-N-glycoloylneuraminate	2.19332	0.0403627	1.25319	up
neg_2544	Melledonal A	0.685294	0.0472466	1.06365	down
neg_2561	Hydroxyprolyl-Serine	3.08002	0.0204241	1.34927	up
neg_2583	Nocardicin C	1.85068	0.00548483	1.63856	up
neg_2593	2-Phenylindole	1.58623	0.0205939	1.28741	up
neg_2596	p-Hydroxyphenylacetic acid	0.183398	0.0334968	1.29562	down
neg_2612	Russian VX	2.61548	0.00657351	1.56762	up
neg_2639	Isamoxole	0.321179	8.15076e-05	2.1342	down
neg_2650	Chromafenozide	0.70067	0.00307282	1.68139	down
neg_2679	epsilon-Maleimido-lysine	0.342261	0.0318475	1.2392	down
neg_2685	Dihydrocaffeic acid 3-O-glucuronide	1.1354	2.62725e-05	2.14645	up
neg_2690	METHYL-4-HYDROXYBENZOATE	0.354948	0.0417424	1.16948	down
neg_2693	Val-Tyr-Leu-Arg	3.27239	0.024316	1.21389	up
neg_2701	DG(2:0/LTE4/0:0)	0.422777	0.000949707	1.70579	down
neg_2713	Methyl reserpate	0.545753	0.0030428	1.64447	down
neg_2722	2,3,4,5-Tetrahydroxy-6-(1,2,3,4-tetrahydroxybutyl)oxane-2-carbaldehyde	0.655666	0.00516782	1.52432	down
neg_2729	Linatine	1.79153	0.0248562	1.35476	up
neg_2732	11-beta-Hydroxyandrosterone-3-glucuronide	2.06062	0.0282483	1.33667	up
neg_2743	Gly-Pro-Gly-Arg-Ala-Phe	0.185927	0.0437134	1.12528	down
neg_2774	Doxapram	0.692494	0.000936193	1.73761	down
neg_2775	N-Feruloylglycyl-L-phenylalanine	0.0374427	0.0378695	1.15818	down
neg_2776	6-Hydroxy-1H-indole-3-acetamide	7.70563	0.0261366	1.11356	up
neg_2797	4-Allylphenol sulfate	0.365592	0.00271154	1.63872	down
neg_2807	(S)-N-((S)-1-Amino-3,3-dimethyl-1-oxobutan-2-yl)-2-((S)-2-mercapto-4-(3,4,4-trimethyl-2,5-dioxoimidazolidin-1-yl)butanamido)-N,4-dimethylpentanamide	1.59864	0.0340495	1.29078	up
neg_2816	3-Amino-9-ethylcarbazole	0.476407	0.0172931	1.27192	down
neg_2820	Gabapentin	1.26328	0.0207051	1.25436	up
neg_2821	Thr Asn Ala Asp	0.646418	0.0222125	1.28132	down
neg_2825	1-heneicosanoyl-glycero-3-phosphate	0.352641	0.0315506	1.12875	down
neg_2831	17a,21-Dihydroxy-5b-pregnane-3,11,20-trione	0.409201	8.50871e-05	2.01227	down
neg_2847	N-Palmitoyl Alanine	2.13111	0.00405929	1.62864	up
neg_2871	Meproscillarin	0.415871	0.0231635	1.20318	down
neg_2941	3-(O-Geranylgeranyl)-sn-glycerol 1-phosphate	0.761588	0.0351668	1.15739	down
neg_3017	Flupenthixol	0.735507	0.0122883	1.40635	down
neg_3018	Lofentanilum	1.95924	0.000404817	1.93139	up
neg_3022	Thymol Sulfate	0.0824375	0.0149418	1.42493	down
neg_3046	2(3H)-Benzothiazolethione	1.0939	0.000802568	1.75581	up
neg_3067	2-Oxo-2,3-dihydrofuran-5-acetate	1.06493	0.00876497	1.44974	up
neg_3072	alpha-Hydroxytamoxifen	0.568359	0.00415137	1.53953	down
neg_3085	S-4-Hydroxymephenytoin	0.564846	0.00224491	1.59268	down
neg_3186	4-Hydroxyandrostenedione glucuronide	0.630517	0.0358264	1.11133	down
neg_3203	alpha-Campholonic acid	0.431956	0.0438822	1.1628	down
neg_3226	(7S,8S)-DiHODE	0.33143	0.00974856	1.45907	down
neg_3285	(R)-1-O-[b-D-Glucopyranosyl-(1->6)-b-D-glucopyranoside]-1,3-octanediol	1.38341	0.0322948	1.25441	up
neg_3312	3-Carboxyoxy-2-hydroxypropanoic acid	1.07208	0.00263598	1.62945	up
neg_3323	Milbemycin beta1	1.46849	0.00835752	1.47676	up
neg_3351	DG(2:0/20:5(7Z,9Z,11E,13E,17Z)-3OH(5,6,15)/0:0)	0.664075	0.00418474	1.58973	down
neg_3396	Mocimycin	0.31894	0.036627	1.23373	down
neg_3397	Dimethyl sulfoxide	1.06286	0.00889663	1.40201	up
neg_3401	(1R,3S,4S,6R)-6,9-Dihydroxyfenchone 6-O-b-D-glucoside	1.38498	0.0359763	1.29823	up
neg_3420	serofendic acid	1.82114	0.0485915	1.16886	up
neg_3437	Kanzonol I	1.40989	0.0162971	1.47061	up
neg_3439	PG(18:2(9Z,11Z)/6 keto-PGF1alpha)	0.43028	0.032337	1.18196	down
neg_3451	3,4-Dihydroxy-tamoxifen	4.27995	0.00974863	1.46557	up
neg_3524	PA(10:0/PGJ2)	2.12997	0.033478	1.27365	up
neg_3551	TRAP-6	1.85682	0.0119991	1.4684	up
neg_3579	Digoxigenin bisdigitoxoside	1.77824	0.0499458	1.1861	up
neg_3586	(2E,4E)-2,4-Hexadienoic acid	1.06743	0.0245061	1.24464	up
neg_3587	2,3-Dihydro-6-methoxy-2,2-dimethyl-4H-1-benzopyran-4-one	1.07416	0.00203263	1.63688	up
neg_3609	DG(12:0/20:5(7Z,9Z,11E,13E,17Z)-3OH(5,6,15)/0:0)	1.51279	0.0449613	1.21091	up
neg_3616	Zingerone	1.07798	0.00158506	1.69436	up
neg_3630	11beta-Hydroxy-3,20-dioxopregn-4-en-21-oic acid	1.56734	0.0006662	1.90183	up
neg_3661	4,4'-Bis(2-hydroxyethylethylamino)-2,2'-dimethylazobenzene	0.00429436	0.0210753	1.25372	down
neg_3662	10-Hydroxymelleolide	0.437019	0.0012862	1.76402	down
neg_3665	(+)-8-Acetoxycarvone	2.03056	0.0153415	1.31168	up
neg_3666	Glycinoeclepin C	9.96893	0.0124315	1.48569	up
neg_3669	Andrographolide	0.67379	0.0102812	1.44209	down
neg_3673	(3'x,5'a,9'x,10'b)-O-(3-Hydroxy-6-oxo-7-drimen-11-yl)umbelliferone	0.584	0.0122499	1.43206	down
neg_3674	1H-Pyrrole-3-carboxamide, 5-((5-fluoro-1,2-dihydro-2-oxo-3H-indol-3-ylidene)methyl)-N-((2S)-2-hydroxy-3-(4-morpholinyl)propyl)-2,4-dimethyl-	0.493354	0.0153864	1.39217	down
neg_3676	Postin	0.451027	0.0464497	1.15749	down
neg_3688	L-Tryptophan	0.76099	0.0188185	1.26783	down
neg_3690	Androsterone glucuronide	0.61697	0.00235383	1.62124	down
neg_3699	Ubiquinone-1	1.06448	0.00488153	1.50653	up
neg_3715	C75	0.537905	0.000206731	1.94842	down
neg_3719	Ponasteroside A	1.37004	0.0343376	1.30432	up
neg_3745	8-Acetoxy-4-acoren-3-one	0.486281	0.000399082	1.91628	down
neg_3747	9-Hydroxyrisperidone	2.44005	0.000314665	2.00245	up
neg_3769	10-Hydroxy-2-oxabicyclo[6.2.2]dodeca-1(10),8,11-trien-3-one	1.11214	0.000245716	1.91596	up
neg_3795	Lapaquistat acetate	0.29585	0.00516674	1.5068	down
neg_3816	Artemin	0.859899	0.0264095	1.22343	down
neg_3823	Noralfentanil	1.41861	0.0267817	1.38082	up
neg_3824	Fluoro 2,2-difluoroacetate	1.05522	0.0424585	1.11641	up
neg_3837	[D-Met2, Pro5]-enkephalinamide	0.428212	0.039457	1.05105	down
neg_3856	Methyl (3b,11x)-3-Hydroxy-8-oxo-6-eremophilen-12-oate	1.77067	0.000203047	2.02913	up
neg_3879	FP-biotin	0.409403	0.0263343	1.21497	down
neg_389	CDP-DG(i-20:0/18:2(9Z,11E)+=O(13))	1.09375	0.0220823	1.22377	up
neg_3909	Eremopetasidione	0.936387	0.0415738	1.08238	down
neg_3912	(S)-Phellandral	0.213685	0.000191422	2.05499	down
neg_3913	1-(11Z-eicosenoyl)-glycero-3-phosphate	3.54661	0.0401687	1.23222	up
neg_3955	Neurosporaxanthin	0.688686	0.0364	1.01979	down
neg_3968	4-Methylene-2-oxoglutarate	1.06972	0.00187921	1.67555	up
neg_397	CDP-DG(a-17:0/PGF2alpha)	1.12567	0.00237027	1.58156	up
neg_3975	Fumagillol	0.608686	0.00114637	1.70573	down
neg_4003	geldanamycin	1.68143	0.0250352	1.25725	up
neg_4007	Methyl (9Z)-6'-oxo-6,6'-diapo-6-carotenoate	0.619334	0.0145183	1.32519	down
neg_4050	Humulene-8-hydroperoxide	0.554986	0.0213781	1.26148	down
neg_4051	Jasmonic acid	0.128694	0.00318839	1.64189	down
neg_4060	15,16-Dihydrobiliverdin	1.69558	0.0107363	1.39094	up
neg_4093	23S,25,26-Trihydroxyvitamin D3	0.736783	0.0183003	1.30313	down
neg_41	5-Amino-6-(5'-phosphoribosylamino)uracil	2.59996	0.0461453	1.29209	up
neg_4116	9,10-DHOME	0.662317	0.0317676	1.19309	down
neg_4146	Polysorbate 20	0.283905	0.0430457	1.10726	down
neg_4155	10-Deoxymethynolide	0.577119	0.00213935	1.63702	down
neg_4157	(Z)-3-Methyl-3-decenoic acid	0.405453	0.0152308	1.39443	down
neg_4185	1-Nitroheptane	0.530726	0.00402876	1.56928	down
neg_4187	Retapamulin	0.273326	0.00958527	1.40322	down
neg_4190	Epoxyeicosatrienoic acid	0.738252	0.0391998	1.19219	down
neg_4191	Tetracosapentaenoic acid (24:5n-3)	0.667782	0.0108547	1.41968	down
neg_4192	17-Estradiol cyclooctyl acetate	0.581489	0.00110509	1.73087	down
neg_4193	Milbemycin D	0.512592	0.000215737	1.92537	down
neg_4198	Leukotriene B4 ethanolamide	0.578542	0.0135062	1.38244	down
neg_4199	CL(8:0/10:0/10:0/15:0)	0.240026	0.0487551	1.08897	down
neg_4225	Embelin	0.667128	0.00408602	1.53189	down
neg_4227	2-Maleylacetate	1.05956	0.0464168	1.1549	up
neg_4276	11'-Carboxy-gamma-chromanol	0.590529	0.00110828	1.82065	down
neg_4277	(ent-2b,4S,9a)-2,4,9-Trihydroxy-10(14)-oplopen-3-one 2-(2-methylbutanoate) 9-(3-methyl-2E-pentenoate)	0.60048	0.00104475	1.83324	down
neg_4295	Sodium deoxycholate	0.511004	0.0499713	1.14409	down
neg_4296	Delta7-Dafachronic acid	0.616712	0.013242	1.40133	down
neg_4301	N-[4-[Acetyl(3-aminopropyl)amino]butyl]-N-(3-aminopropyl)acetamide	0.472114	5.1409e-05	2.0791	down
neg_4315	16-Hydroxyhexadecanoic acid	0.800074	0.0409863	1.09807	down
neg_4325	Lovastatin	0.628429	0.00562359	1.48113	down
neg_4326	PS(22:0/PGJ2)	0.583684	0.047598	1.06825	down
neg_4346	2-(1-Hexyloxyethyl)-2-devinyl pyropheophorbide-a	0.674585	0.0128962	1.37817	down
neg_4357	10-OPDA	0.619568	0.0338102	1.17089	down
neg_4377	Janthitrem F	1.18437	0.0452456	1.13942	up
neg_4392	Citronellyl anthranilate	1.60957	0.0389104	1.24288	up
neg_4396	Leukotriene C4	1.17058	0.0093619	1.48716	up
neg_4401	Vertilmicin	1.19879	0.0378513	1.20177	up
neg_4421	PS(20:0/PGF1alpha)	0.602648	0.00131797	1.68905	down
neg_4438	9-Acetoxyfukinanolide	1.05626	0.00374537	1.52733	up
neg_4440	7,8-Dehydro-3,4-dihydro-beta-ionol	0.758758	0.0333677	1.17386	down
neg_4461	(3a,5b)-24-oxo-24-[(2-sulfoethyl)amino]cholan-3-yl-b-D-Glucopyranosiduronic acid	1.19409	0.0463112	1.16649	up
neg_4522	Fumitremorgin A	1.17106	0.0175471	1.38546	up
neg_4526	5-Oxoavermectin ''1a'' aglycone	1.05251	0.0218964	1.31433	up
neg_4547	LANEPITANT	1.07567	0.0269088	1.28064	up
neg_4567	S-Methyl hexadecanethioate	0.661841	0.0207978	1.23335	down
neg_4568	(1R,3R)-5-[(2E)-2-[(3As,7aS)-1-[(1R)-1-[(2S)-3-hydroxy-2,3-dimethylbutoxy]ethyl]-7a-methyl-2,3,3a,5,6,7-hexahydro-1H-inden-4-ylidene]ethylidene]-2-methylidenecyclohexane-1,3-diol	0.837761	0.0209997	1.23525	down
neg_4586	N-Acetyl-1,6-diaminohexane	0.681854	0.00972038	1.50942	down
neg_4597	L-Monomenthyl glutarate	1.17218	0.0243614	1.35711	up
neg_4646	Cucurbitacin A	0.790699	0.00829809	1.46246	down
neg_4673	Ritonavir	0.79324	0.0348062	1.20386	down
neg_4675	PE(DiMe(13,5)/6 keto-PGF1alpha)	1.97782	0.000134049	1.88478	up
neg_4693	LysoPE(0:0/24:1(15Z))	1.05465	0.0381015	1.17205	up
neg_4707	5-(2-Furanyl)-1,2,3,4,5,6-hexahydro-7H-cyclopenta[b]pyridin-7-one	1.10047	0.00887012	1.48421	up
neg_4714	LysoPC(15:0/0:0)	1.10922	0.0127839	1.43626	up
neg_4736	LysoPC(16:0/0:0)	1.10425	0.00393349	1.62616	up
neg_4749	(±)12,13-DiHOME	0.51546	0.00187587	1.6485	down
neg_4750	Pregnanolone	0.172775	0.0136956	1.39777	down
neg_4755	PE(18:0/20:1(11Z))	0.652651	0.00927233	1.37708	down
neg_4757	Hept-2-en-1-yl isovalerate	0.550106	0.000928434	1.83467	down
neg_4773	Cucurbitacin B	1.06017	0.00744095	1.42771	up
neg_4797	4-Hydroxy-3-(16-methylheptadecyl)-2H-pyran-2-one	0.709156	0.0145399	1.38949	down
neg_4808	Carbachol	0.767221	0.00670768	1.4896	down
neg_4809	(E)-3,7-Dimethyl-1,5,7-octatrien-3-ol	0.478615	6.81477e-05	2.10185	down
neg_4822	11-Deoxy-PGE1	0.559918	7.82942e-05	2.07441	down
neg_4826	PS(22:2(13Z,16Z)/TXB2)	1.55548	0.00308362	1.61505	up
neg_4840	10-Undecenyl acetate	0.817625	0.0202478	1.34453	down
neg_4904	16,16-dimethyl-PGA1	0.510936	0.000181541	2.02734	down
neg_4908	10Z-Nonadecenoic acid	0.395841	4.49351e-05	2.15926	down
neg_4918	N-Oleoyl dopamine	0.720346	0.000359996	1.93378	down
neg_4923	PS(24:0/18:3(9,11,15)-OH(13))	0.686762	0.0312085	1.16608	down
neg_4944	9,11-methane-epoxy PGF1α	0.482365	0.000239626	1.96047	down
neg_4949	15(S)-HpEDE	0.624576	6.76567e-05	2.08922	down
neg_4964	Neuromedin N	0.736127	0.0258386	1.2281	down
neg_4966	Momordol	0.799268	0.023606	1.30227	down
neg_4980	Becocalcidiol	0.469923	5.43741e-05	2.13732	down
neg_4984	2-Nitrophenyl octyl ether	1.12816	6.27718e-05	2.01174	up
neg_4997	Pregnanediol	0.763794	0.0315816	1.28705	down
neg_5006	METENEPROST	0.634153	0.000381612	1.91019	down
neg_5015	DG(14:1(9Z)/18:3(6Z,9Z,12Z)/0:0)	0.530239	0.00411399	1.56474	down
neg_5019	25-Hydroxycholesterol	0.70262	0.000754247	1.84666	down
neg_5025	Dodecanoylcarnitine	0.877274	0.0418179	1.13295	down
neg_5050	5Z-Dodecenoic acid	0.770605	0.010698	1.38729	down
neg_5053	MEDICA 16	0.660665	0.0244712	1.20962	down
neg_5054	Squamocin K	0.589255	9.14906e-05	2.05125	down
neg_5059	LysoPA(0:0/18:2(9Z,12Z))	0.782835	5.48677e-05	2.15259	down
neg_5062	Ergosterol	0.717521	0.000164131	2.0171	down
neg_5063	PS(22:0/22:6(4Z,7Z,10Z,12E,16Z,19Z)-OH(14))	1.44529	0.000928988	1.78511	up
neg_5066	Cyclooctat-9-ene-5,7-diol	0.344758	0.00233	1.67271	down
neg_5070	PC(18:4(6Z,9Z,12Z,15Z)/P-16:0)	0.53051	0.0141705	1.40892	down
neg_5071	PE(P-18:0/PGF1alpha)	2.10102	0.000236587	1.98239	up
neg_5072	PE(22:1(13Z)/PGJ2)	1.24686	0.00107302	1.76447	up
neg_5074	1-Hydroxy-1-phenyl-3-hexadecanone	0.738915	0.032834	1.09954	down
neg_5088	Methyl Heptadecanoic acid	0.419154	5.89475e-05	2.15684	down
neg_5089	Docosa-2,4,6,8,10-pentaenoic acid	0.648417	0.000896079	1.7101	down
neg_5094	PE(P-18:0/20:4(5Z,8Z,11Z,14Z)-OH(20))	1.49676	0.000768012	1.70427	up
neg_5095	CE(LTE4)	1.61632	2.15128e-05	2.13114	up
neg_5101	FAHFA(16:1(9Z)/9-O-18:0)	0.497279	0.000389042	1.88092	down
neg_5111	3alpha,7alpha,12alpha,26-Tetrahydroxy-5beta-cholestane	0.828022	0.0492169	1.12408	down
neg_5155	Pregnanolone sulfate	1.27418	0.000215877	1.95794	up
neg_5163	docosanedioate	0.698848	0.00697586	1.45759	down
neg_5164	MG(0:0/20:2(11Z,14Z)/0:0)	0.5085	5.178e-05	2.12658	down
neg_5176	MG(0:0/22:1(13Z)/0:0)	0.831711	0.0254015	1.32341	down
neg_5181	2,3-Bis-O-(geranylgeranyl)-sn-glycero-1-phospho-L-serine	2.09159	3.5334e-05	2.15261	up
neg_5182	PE(20:0/20:4(6E,8Z,11Z,13E)-2OH(5S,15S))	1.5826	0.000211487	1.84889	up
neg_5188	5-(10,13-Nonadecadienyl)-1,3-benzenediol	0.525579	0.000282453	1.94265	down
neg_5197	Campestanol	0.459813	0.0222606	1.26038	down
neg_5198	alpha-Tocopherol acetate	0.801991	0.0402271	1.26088	down
neg_5208	6-Hydroxy-8-heneicosanone	0.746119	0.0121753	1.45539	down
neg_5220	cis-p-2-Menthen-1-ol	0.624624	0.009844	1.38425	down
neg_5224	3-Methyl-5-pentyl-2-furanpentadecanoic acid	0.799961	0.0102835	1.46296	down
neg_5233	5beta-Cholestane-3alpha,7alpha,12alpha-triol	0.761372	0.00227061	1.68338	down
neg_5236	PC(P-16_0_18_4(6Z,9Z,12Z,15Z))	0.642032	0.0156969	1.35677	down
neg_5240	MG(24:1(15Z)/0:0/0:0)	0.749346	0.000848322	1.79328	down
neg_5242	Androstenediol	0.743656	0.00935717	1.43406	down
neg_5246	(25S)-1alpha,25,26-Trihydroxyvitamin D3/(25S)-1alpha,25S,26-trihydroxycholecalciferol	0.579185	0.0013211	1.73752	down
neg_5248	5Z,13Z-Docosadienoic acid	0.733479	0.0214232	1.22063	down
neg_5254	5-Heptadecyl-1,3-benzenediol	0.717375	0.0133059	1.44365	down
neg_5256	octadecenedioate	0.760356	0.00595472	1.52824	down
neg_5259	(3beta,5alpha,6beta,24R)-Stigmastane-3,5,6-triol	0.775561	0.0185516	1.3656	down
neg_5260	Guaidiol	0.612058	0.000600927	1.87309	down
neg_5262	(9S,10E,12Z)-9-hydroperoxy-10,12-octadecadienoate	0.800686	0.0374289	1.21634	down
neg_5263	PS(18:1(12Z)-2OH(9,10)/20:0)	2.20816	9.13877e-06	2.28842	up
neg_5266	DG(11D3/11M5/0:0)	0.383088	0.000916379	1.78582	down
neg_5294	Cycloastragenol	0.588062	0.00081169	1.8607	down
neg_5298	PS(22:0/22:6(4Z,7Z,10Z,13E,15E,19Z)-OH(17))	1.55736	1.31904e-05	2.21222	up
neg_5312	PE(20:4(5Z,8Z,11Z,14Z)/PGF1alpha)	1.55291	0.000802372	1.83889	up
neg_5316	Nystatin	1.72289	1.72341e-06	2.37097	up
neg_5320	Tetrahydropersin	0.678869	0.000446411	1.88422	down
neg_5321	6alpha-hydroxy-castasterone	0.710342	0.000614092	1.85748	down
neg_5343	7alpha-Hydroxydehydroepiandrosterone	1.2919	0.00403778	1.5503	up
neg_5371	Castasterone	0.711483	0.00326929	1.66808	down
neg_5372	7,8-Dihydrovomifoliol 9-[apiosyl-(1->6)-glucoside]	0.303846	0.00038848	1.98263	down
neg_5383	2,6,10,10-Tetramethyl-1-oxaspiro[4.5]decan-6-ol	0.779809	0.0168935	1.38258	down
neg_5385	Gacyclidine	0.567069	0.000286339	1.91154	down
neg_5387	DG(13:0/20:3(8Z,11Z,14Z)-2OH(5,6)/0:0)	0.592307	0.000410712	1.82975	down
neg_5398	Abietate	0.663523	0.00179061	1.67	down
neg_5414	Fluocortin	1.08323	0.0487655	1.09404	up
neg_5420	(2s)-2-[[(2s)-2-Acetamido-5-[[n-(Methylcarbamoyl)carbamimidoyl]amino]pentanoyl]-Methyl-Amino]-3-Phenyl-Propanoic Acid	0.539361	0.0266695	1.25877	down
neg_5424	DG(15:0/18:3(10,12,15)-OH(9)/0:0)	0.608323	0.00141103	1.72747	down
neg_5426	DG(13:0/20:4(8Z,11Z,14Z,17Z)-2OH(5S,6R)/0:0)	0.697648	0.000969737	1.75595	down
neg_5429	DG(15:0/PGJ2/0:0)	0.596148	3.14868e-05	2.07012	down
neg_5439	3,3-Dimethyl-1,2-dithiolane	1.07111	0.00166939	1.68131	up
neg_5448	2-Thiouracil	1.06754	0.00295419	1.58033	up
neg_5460	PGP(i-22:0/20:5(7Z,9Z,11E,13E,17Z)-3OH(5,6,15))	1.41386	0.00179458	1.74659	up
neg_5468	Anhydrosophoradiol	0.638112	7.5945e-05	2.10091	down
neg_5469	DG(14:0/14:1(9Z)/0:0)	0.720166	1.87048e-05	2.17087	down
neg_5476	beta-Alanyl-L-arginine	0.436912	0.00177511	1.73099	down
neg_5482	PA(21:0/PGJ2)	0.727939	0.0101422	1.3894	down
neg_5484	2-Deoxybrassinolide	0.783669	0.00599777	1.53204	down
neg_5488	Docosadienoic acid	0.689289	0.0186401	1.36014	down
neg_5494	Ganoderiol C	0.617222	0.000595496	1.87675	down
neg_5497	delta-Tetradecalactone	0.754826	0.00658555	1.52042	down
neg_5500	Undecanal	0.626579	0.0396131	1.08782	down
neg_5502	7-Ketocholesterol	0.633518	3.71691e-05	2.16031	down
neg_5504	Secasterone	0.742872	0.00167147	1.75335	down
neg_5512	Obtusilactone A	0.389465	0.000118392	2.01128	down
neg_5515	Aubergenone	0.455725	4.21401e-05	2.14345	down
neg_5516	Cer(d16:1/20:4(8Z,11Z,14Z,17Z)-2OH(5S,6R))	0.616362	0.00437808	1.4897	down
neg_5559	(14Z)-Tricos-14-enoylcarnitine	0.77238	0.00937262	1.46682	down
neg_5560	Ethyl (Z,Z)-5,8-tetradecadienoate	0.7042	0.00166562	1.68701	down
neg_5570	PA(13:0/20:5(5Z,8Z,11Z,14Z,16E)-OH(18R))	0.337009	0.000125257	2.03941	down
neg_5597	(1Ar,3S,4aS,7S,8aS)-3-[(1S,2R,3R)-3-[(2R,5S)-5,6-dimethylheptan-2-yl]-2-(2-hydroxyethyl)-2-methylcyclopentyl]-7-hydroxy-4a-methyl-2,3,5,6,7,8-hexahydro-1aH-naphtho[4,4a-b]oxiren-4-one	0.768904	0.00117719	1.77968	down
neg_5609	Cohibin C	0.567136	3.74019e-05	2.09284	down
neg_5613	(3b,24R,25x)-26-Benzoyloxystigmast-5-ene-3-ol	0.64927	1.24218e-07	2.53398	down
neg_5615	DG(15:0/18:4(6Z,9Z,12Z,15Z)/0:0)	0.653089	4.30098e-05	2.13184	down
neg_5626	Neoxanthin	0.720559	0.0218142	1.28772	down
neg_5633	1h,8h-Pyrano[3,4-c]pyran-1,8-dione	1.06679	0.00244912	1.63402	up
neg_5639	DG(13:0/18:1(9Z)-O(12,13)/0:0)	0.789047	0.00805456	1.42798	down
neg_5640	Robustocin	0.766637	0.00418495	1.52609	down
neg_5669	Benzoquinoneacetic acid	1.06664	0.00225986	1.651	up
neg_5670	2-Hydroxyparaconate	1.08145	0.000503346	1.87109	up
neg_5676	Chelidonic acid	1.06516	0.00326542	1.60252	up
neg_5677	4-Hydroxyphthalide	1.07675	0.000529968	1.81354	up
neg_5678	(Phenylthio)acetic acid	1.06899	0.00161375	1.68054	up
neg_5680	Mercaptosuccinic acid	1.06644	0.00215109	1.64516	up
neg_5684	2-Thenoyltrifluoroacetone	1.07514	0.000608746	1.80738	up
neg_5704	delta9-Tetrahydrocannabinol hemisuccinate	1.15423	0.0240054	1.23621	up
neg_5706	3-Methyl-alpha-ionyl acetate	0.508685	1.29925e-05	2.25556	down
neg_5710	2-Hexadec-7-enylicosa-8,11-dienedioic acid	0.734599	0.000109126	1.97371	down
neg_5711	TG(10:0/13:0/8:0)	0.613238	7.7023e-05	2.05249	down
neg_5714	DG(18:3(9Z,12Z,15Z)/16:0/0:0)	0.699367	0.0004874	1.81073	down
neg_5715	DG(15:0/18:1(12Z)-2OH(9,10)/0:0)	0.643213	3.26222e-06	2.27254	down
neg_5724	5-(Methoxycarbonyl)thiophene-2-carboxylic acid	1.07201	0.000950328	1.75818	up
neg_5725	Bergaptol	1.08307	0.000564214	1.80315	up
neg_5729	20-Epi-Eldecalcitol	0.646513	0.000313895	1.90924	down
neg_5731	Cohibin A	0.859494	0.0356247	1.15171	down
neg_5732	Feruloylputrescine	0.313023	0.00325741	1.63224	down
neg_5737	Daucic acid	1.08403	0.00051346	1.82348	up
neg_5748	Stigmastentriol	0.714148	0.00107054	1.78784	down
neg_80	3,5,8-Trihydroxy-3',4',7-trimethoxyflavone	1.31906	0.0118593	1.42514	up
neg_88	Theaflavic acid	1.4308	0.0047462	1.61032	up
neg_918	2,5-Dioxopentanoate	1.64315	0.00838261	1.41793	up
neg_924	Arabinonic acid	1.20966	0.0238161	1.24585	up
neg_925	1,3-Dimethyluric acid	1.07925	0.0471156	1.0423	up
neg_932	3,N(4)-Ethenodeoxycytidine	1.36536	0.0164919	1.35583	up
neg_945	Threonate	1.2851	0.00528008	1.41429	up
neg_951	5-{2-Fluoro-5-[3-(3-hydroxy-2-methoxycarbonyl-phenoxy)-propenyl]-phenyl}-isoxazole-3-carboxylic acid	1.27165	0.039832	1.07618	up
pos_1010	DG(19:0/20:5(5Z,8Z,11Z,14Z,16E)-OH(18R)/0:0)	0.772936	0.0258225	1.23157	down
pos_1029	p-Mentha-1,3,8-triene	0.661673	0.00342525	1.4836	down
pos_1030	11-Dodecenoic acid	0.634861	0.0157355	1.24001	down
pos_1037	Ectocarpen	0.607728	0.0196379	1.19959	down
pos_1042	3-Methylcyclohexanol	0.615051	0.0195245	1.20013	down
pos_1065	(E)-1-Cinnamoylpyrrolidine	1.06171	0.0290511	1.13481	up
pos_1074	Pitheduloside I	0.722843	0.0184288	1.29878	down
pos_1084	PC(16:0/PGF1alpha)	14.4737	0.00234005	1.66957	up
pos_1085	concanamycin a	4.50403	2.98861e-05	2.03566	up
pos_1106	3-ketosphinganine	1.16716	0.0129592	1.34087	up
pos_1150	L-Ornithine	0.588435	0.026376	1.23978	down
pos_1195	maleimide-thiol	1.11595	0.0062131	1.40789	up
pos_1197	O,S,S-Trimethyl phosphorodithioate	1.10505	0.00507408	1.54571	up
pos_1225	Nitrosylsulfuric acid	1.05965	0.00323315	1.50082	up
pos_1230	3,3-Dichloro-propionic acid	1.06374	0.00280191	1.5223	up
pos_1232	6-Fluoromevalonate	3.07386	0.0452101	1.12602	up
pos_1233	SALSOLIDINE	3.93932	0.0470392	1.12591	up
pos_1238	Fosfosal	1.08753	0.000683049	1.76004	up
pos_1239	N-Methylethanolaminium phosphate	0.338388	0.0363426	1.06294	down
pos_1253	cis-1,2-Dihydrobenzene-1,2-diol	7.09631	0.0144598	1.49334	up
pos_1286	1-Benzothiepin	1.1627	1.11238e-08	2.6901	up
pos_1288	3-(3-Amino-3-carboxypropyl)uridine	1.12135	0.047439	1.02295	up
pos_1289	Dide-O-methylsimmondsin	1.12733	0.0278555	1.14299	up
pos_1294	Oxonol	1.0738	0.0197707	1.17293	up
pos_1295	Dimethyl-3-hydroxypyrid-4-one	1.10662	0.00382195	1.45258	up
pos_1297	4-Chlorophenyl	1.1417	4.62445e-07	2.46453	up
pos_1300	Benzeneacetonitrile	1.12589	2.39216e-07	2.50967	up
pos_1328	Cyclohexa-1,2,4,5-tetraene	1.1007	0.00715004	1.32002	up
pos_1344	3-Hydroxybenzylhydrazine	1.11099	0.0069482	1.37759	up
pos_1346	p-CHLOROPHENYLALANINE	1.16118	5.47403e-08	2.61316	up
pos_1372	6-Methylquinoline	1.60987	0.0478146	1.00579	up
pos_1380	6-Gingerol	0.455924	0.0308042	1.08685	down
pos_1392	(3E)-3-[(1R,5R,6S)-5-Hydroxy-7-oxabicyclo[4.1.0]heptan-2-ylidene]-2-oxopropanoate	1.13325	0.0380671	1.0218	up
pos_1397	3H-Dopamine	0.67082	0.0330048	1.0974	down
pos_1404	Gonyautoxin V	1.8306	0.0497448	1.12119	up
pos_1410	2-Hydroxyglutaric acid diethyl ester	1.42669	0.00966507	1.33229	up
pos_1416	4-Methylcoumarin	0.593503	0.00677363	1.49083	down
pos_1417	Dialuric acid	1.08166	0.00299582	1.50774	up
pos_1441	Procurcumadiol	0.488439	0.00969604	1.33229	down
pos_1445	Pro Phe	1.21665	0.0327014	1.12888	up
pos_1464	4-[3-[4-(Diphenylmethyl)-1-piperazinyl]-2-hydroxypropoxy]-1H-indole-2-carbonitrile	0.488515	0.0223434	1.28238	down
pos_1471	4-hydroxy-2-nonenal-[L-Cys] conjugate	3.15026	0.00358625	1.52498	up
pos_1498	5,6-Dihydroxy-2-methylaminotetralin	0.46503	0.0374923	1.13054	down
pos_1518	N(omega)-Hydroxyarginine	0.572702	0.0376266	1.17375	down
pos_1527	6'''-Deamino-6'''-oxoneomycin C	5.40436	0.00772881	1.38197	up
pos_1531	Phe Phe	1.73598	0.0202249	1.16386	up
pos_1532	2-Amino-4-ethoxy-3-hydroxybutanoic acid	2.79758	0.0235279	1.17167	up
pos_1538	4-oxo-2-Nonenal	1.15487	0.00838675	1.44175	up
pos_1544	Aspartyl-Arginine	0.76399	0.0308959	1.20496	down
pos_1564	α-Hydroxymetoprolol	0.22072	0.000205593	2.02567	down
pos_1568	2-Furanmethanol	1.08739	0.0127715	1.30301	up
pos_1575	3-Propyl-1H-pyrazole	1.44713	0.0468366	1.08414	up
pos_1595	Nemifitide	3.78337	0.0411519	1.04237	up
pos_1605	Monic acid	2.95785	0.0349047	1.08346	up
pos_1610	Iodoproxyfan	4.26332	0.0235219	1.17692	up
pos_1614	Fluoromisonidazole	1.13589	0.0335391	1.0635	up
pos_1615	Cysteinyl-Asparagine	1.19114	0.00243479	1.55499	up
pos_1640	2,3-Diphenyl-1-indanone	0.541778	0.0183032	1.21221	down
pos_1649	ASARYLALDEHYDE	1.71195	0.0121187	1.49233	up
pos_1650	Cymorcin monoglucoside	2.28545	0.0100538	1.51826	up
pos_1652	fluvoxamino acid	0.487183	0.0394776	1.08512	down
pos_1653	Verbasoside	2.63995	0.0178483	1.3894	up
pos_1655	MEPHENOXALONE	0.363061	0.0144493	1.27752	down
pos_1659	3'-N'-Acetylfusarochromanone	0.527041	0.0120894	1.32944	down
pos_1676	Arteether	0.396744	0.0110307	1.33042	down
pos_1679	Estrone	0.324432	0.000348415	1.95638	down
pos_1680	1,2-Diphenylhydrazine	1.09298	0.0128553	1.33144	up
pos_1681	(6Z,9Z,12Z)-Octadecatrienoic acid	0.496025	0.0138535	1.37398	down
pos_1683	7,8-Dihydroneopterin	0.454215	0.0107659	1.32641	down
pos_1684	p-[N-Propyl-N-(3-hydroxypropyl)sulfamoyl]benzoic acid	0.638157	0.0213973	1.21189	down
pos_1685	Tryptophyl-Asparagine	0.420085	0.0156419	1.27653	down
pos_1691	2(1H)-Pyrimidinone,5-[3-[(1S,2S,4R)-bicyclo[2.2.1]hept-2-yloxy]-4-methoxyphenyl]tetrahydro-	7.59949	0.0094459	1.39067	up
pos_1701	1-Phenyl-2,4-pentadiyn-1-one	1.10138	0.0105577	1.3108	up
pos_1702	Ascladiol	1.10948	0.00581195	1.3941	up
pos_1703	Asparaginylcysteine	1.15447	0.0012056	1.63428	up
pos_1704	L-Oxalylalbizziine	1.13229	0.009472	1.33799	up
pos_1727	1-[(2R,3S,5R)-3,4-Dihydroxy-5-(hydroxymethyl)oxolan-2-yl]pyrimidine-2,4-dione	1.24518	0.0017445	1.60734	up
pos_1729	2-Amino-3-cyclohexylpropanoic acid	1.23805	0.0141128	1.29363	up
pos_1734	Bisacurone epoxide	0.394434	5.84168e-05	2.18573	down
pos_1735	Pixantrone	0.662849	0.0163063	1.3021	down
pos_1739	1-Methyl-4-phenyl-1,2,3,6-tetrahydropyridine	1.09342	0.046623	1.03998	up
pos_1759	2-Isopropyl-1,4-hexadiene	0.631756	0.024544	1.18842	down
pos_1760	2-Phenyl-1,3-dioxolane-4-methanol	1.06004	0.0251019	1.20871	up
pos_1762	Phylloquinone	2.76289	0.0439686	1.16004	up
pos_1767	2-[2-(4-Hydroxy-3-methoxyphenyl)ethyl]-5-octylfuran	1.74085	0.0467338	1.13919	up
pos_1769	Pinolidoxin	0.420156	0.0132594	1.31471	down
pos_1775	5-Methylcytidine	0.672984	0.0412199	1.08476	down
pos_1780	3-O-alpha-Mycarosylerythronolide B	3.89117	0.00780333	1.48755	up
pos_1787	LysoPC(18:4(6Z,9Z,12Z,15Z)/0:0)	4.28843	0.00578011	1.51715	up
pos_1791	Dexamethasone 21-sulfate	0.404913	0.0334825	1.07742	down
pos_1792	Retinol	0.417461	0.0433471	1.03648	down
pos_1793	Metipranolol	0.327269	2.66971e-05	2.23279	down
pos_1799	(2R,3R,4R,5S)-2-Methyl-tetrahydro-pyran-3,4,5-triol	0.482229	0.000212958	1.90964	down
pos_1801	Serylproline	1.17289	0.00108751	1.70427	up
pos_1803	7,8-Diaminononanoate	1.08481	0.00327746	1.51435	up
pos_1805	Isopentyl beta-D-glucoside	0.269973	0.000431419	1.86796	down
pos_1809	AB-Pinaca	0.366338	2.08939e-05	2.1171	down
pos_1814	Ile-Ile-Ala-Glu-Lys	5.9782	0.0270461	1.2332	up
pos_1825	11b,13-Dihydrolactucopicrin	0.452082	0.00829508	1.36861	down
pos_1827	(+)-Galeon	0.609062	0.0200681	1.25591	down
pos_1830	Strictosidine aglycone	0.498088	0.0139223	1.25678	down
pos_1833	Met Val Trp Arg	0.40721	0.0254051	1.17686	down
pos_1836	Phenisopham	0.410513	0.0418361	1.0447	down
pos_1839	(-)-Norushinsunine	0.640454	0.0124236	1.3406	down
pos_1845	(R)-(Indol-3-yl)lactate	0.551937	0.0277148	1.11349	down
pos_1861	a-L-Arabinofuranosyl-(1->3)-[a-L-arabinofuranosyl-(1r5)]-L-arabinose	1.24285	0.00366938	1.57628	up
pos_1862	Emodin 1-glucoside	1.26729	0.0110432	1.38172	up
pos_1872	Ethyl 2-hydroxy-3-(3-indolyl)propanoate glucoside	0.485859	0.0132019	1.26886	down
pos_1886	Salsolinol 1-carboxylate	0.519623	0.00273088	1.54116	down
pos_1888	2,3-Dehydrosalvipisone	0.528907	0.021129	1.19205	down
pos_1924	Icaridin	0.810596	0.000240645	1.8534	down
pos_1942	3-(4-Hydroxy-3-methoxyphenyl)propionic acid	1.4409	0.014519	1.39781	up
pos_1943	(3S,7E,9S)-9-Hydroxy-4,7-megastigmadien-3-one 9-glucoside	1.7209	0.0239193	1.36364	up
pos_1944	Riboprine	2.15168	0.00725605	1.57591	up
pos_1961	Glutamylmethionine	0.200109	0.00590787	1.50183	down
pos_1968	3,8-Dihydroxydecanoylcarnitine	0.609387	0.0143761	1.36461	down
pos_1969	Droloxifene	0.52284	0.00339529	1.57233	down
pos_1977	L-2-Amino-5-hydroxypentanoic acid	1.06127	0.0421218	1.0115	up
pos_1981	Curcumin sulfate	1.44937	0.0347682	1.20841	up
pos_1983	2,5-Dimethylbenzaldehyde	1.43532	0.00202518	1.6563	up
pos_1984	QH(2)	1.36238	0.028238	1.17863	up
pos_1994	(2-Phenylallyl)hydrazine	2.30397	0.0409564	1.02116	up
pos_1995	4'-Methyl-(-)-epigallocatechin 3'-glucuronide	1.27593	0.0160706	1.28432	up
pos_2010	(10S)-Juvenile hormone III acid diol	0.411956	0.000628372	1.88122	down
pos_2011	n-iminoethyl-l-ornithine	2.72646	0.026541	1.20961	up
pos_2034	Triethylene glycol monohexyl ether	1.08405	0.035205	1.11332	up
pos_2060	Zanamivir	0.566262	0.020376	1.19279	down
pos_2070	Pyrraline	0.46546	0.00731903	1.47253	down
pos_2080	UMBELLIFERONE	1.08651	0.00131139	1.6563	up
pos_2081	SPHONDIN	1.10348	0.00338499	1.50402	up
pos_2108	Kinetensin 1-3	0.45593	0.00077658	1.7694	down
pos_2113	1,4-Dideoxy-1,4-imino-D-ribitol	1.08624	0.00675372	1.44509	up
pos_2117	(±)-Anisoxide	1.10661	0.00549063	1.5064	up
pos_2119	Calamusenone	1.09326	0.00949642	1.41096	up
pos_2123	N-Lauroyl Valine	0.781262	0.000134494	1.9819	down
pos_2129	Acetoxyacetylaminofluorene	0.733284	0.0485737	1.00951	down
pos_2133	N-Undecanoylglycine	0.658346	0.00243584	1.54308	down
pos_2134	Azaperone	0.276268	0.0251932	1.29596	down
pos_2144	4'-Methoxyacetophenone	0.647471	0.0131142	1.35361	down
pos_2145	Tatridin B	0.62358	0.0236277	1.24326	down
pos_2152	6-(Hydroxymethyl)-7,8-dihydropterin	1.08949	0.0157322	1.23074	up
pos_2161	5'-Methylthioadenosine	0.488249	0.0166279	1.21964	down
pos_2166	3-(2-Furanylmethyl)-1H-pyrrole	1.42742	0.0438939	1.06539	up
pos_2174	2-Amino-9-[4-hydroxy-2-(hydroxymethyl)butyl]-3H-purin-6-one	1.14894	0.00408994	1.57444	up
pos_2176	Pyridoxamine phosphate	1.14605	0.0305607	1.18558	up
pos_2188	3'-Amino-3'-deoxythimidine glucuronide	1.06921	0.0280591	1.14646	up
pos_2190	Erinapyrone A	1.23859	0.01135	1.408	up
pos_2203	3,4-Methyleneazelaic acid	1.06607	0.0252513	1.16069	up
pos_2213	Deoxyguanidinoproclavaminic acid	0.766978	0.00858352	1.42543	down
pos_2215	Zalcitabine	0.833377	0.0209795	1.28603	down
pos_2216	Cardanoldiene	0.637895	0.0101705	1.46669	down
pos_2219	L-Rhamnono-1,4-lactone	1.22752	9.2382e-08	2.54328	up
pos_2237	Pregnanetriol 3a-O-b-D-glucuronide	0.378321	0.00430609	1.63427	down
pos_2242	N-Methoxysuccinyl-Ala-Ala-Pro-Val	1.32786	0.0456649	1.25526	up
pos_2280	N-[2-[2-(2-Aminoethylamino)ethylamino]ethyl]acetamide	1.06915	0.0266602	1.11825	up
pos_2287	(10S,11S)-Pterosin C	1.87753	0.000324305	1.91009	up
pos_2290	1-methylguanosine	0.526108	0.0233485	1.15616	down
pos_2313	11,13-Dihydrotaraxinic acid glucosyl ester	1.14828	0.0337624	1.22463	up
pos_2331	Hebevinoside IX	3.46375	0.0276882	1.36306	up
pos_2335	Yucalexin B5	1.81357	0.0124412	1.50383	up
pos_2340	8-hydroxymirtazapine	0.428539	0.0359244	1.11534	down
pos_2351	16alpha-Hydroxyestrone	1.22792	0.000272917	1.79897	up
pos_2359	6''-O-alpha-D-Galactopyranosylciceritol	0.373112	0.00412325	1.55326	down
pos_2373	5,6,7,8-Tetrahydromonapterin	0.75579	0.0295402	1.18169	down
pos_2374	2-Hydroxypromazine	0.767386	0.0331858	1.15911	down
pos_2376	3,4-Dimethylstyrene	0.791836	0.00650199	1.4059	down
pos_2377	Propyl 2,4-decadienoate	0.775177	0.00387413	1.49601	down
pos_2378	Desacetylmetipranolol	0.780439	0.00451058	1.46151	down
pos_2379	(2S)-N-[(2S)-1-[Acetyl-[(2S)-1-oxohexan-2-yl]amino]-4-methyl-1-oxopentan-2-yl]-2-amino-4-methylpentanamide	0.295249	0.00144086	1.77139	down
pos_2388	12-trans-Hydroxy juvenile hormone III	1.16981	0.000102272	1.97182	up
pos_2392	L-Proline, 1-(2-methyl-3-(methylthio)-1-oxopropyl)-, (S)-	1.1194	0.0410585	1.15107	up
pos_2393	1-Acetoxy-2-hydroxy-16-heptadecyn-4-one	0.599251	0.0380999	1.1605	down
pos_2394	1,2-Dioctanoyl PC	1.7503	0.00260809	1.71709	up
pos_2395	ent-6R,16bOH,17-Trihydroxy-7-oxo-6,7-seco-19,6-kauranolide 6-O-glucoside	14.3567	0.0113841	1.52082	up
pos_2397	N-[(4-Hydroxy-3-methoxyphenyl)methyl]octanamide	7.43109	4.24428e-14	3.04155	up
pos_2401	(2E,4E)-2,4-Nonadien-1-ol	1.07944	0.0154747	1.25566	up
pos_2419	Schleicherastatin 2	0.18129	0.00372539	1.64606	down
pos_2427	[(2S,3S,4S,5S,6R)-4,5-Dihydroxy-2,6-dimethyloxan-3-yl] hydrogen sulfate	0.744687	0.00133818	1.67422	down
pos_2428	1-(2-Hydroxyethoxy)methyl-5-methyluracil	0.832795	0.00441727	1.49941	down
pos_2430	9-Oxooctadecanoic acid	1.36892	0.0250203	1.21396	up
pos_2432	1,2-Ethanediol monoricinoleate	1.58001	0.0207237	1.25003	up
pos_2438	Humulol	1.15998	0.00437108	1.53036	up
pos_2442	Phytosphingosine	1.06272	0.0411259	1.07746	up
pos_2468	Solutol HS 15	1.09098	0.0329599	1.13952	up
pos_2478	L-(+)-Anaferine	1.08413	0.0257983	1.17906	up
pos_2489	Zerumbone	1.09918	0.00731005	1.4073	up
pos_2497	O-[(9Z)-17-Carboxyheptadec-9-enoyl]carnitine	1.61471	0.0487399	1.09842	up
pos_2524	Variabilin	0.316267	0.0484843	1.0507	down
pos_2528	Palmitoyl glucuronide	0.591883	0.00176942	1.72158	down
pos_2540	4-Hydroxy-4-methyl-5-hexenoic acid gamma lactone	0.236743	0.00554504	1.53601	down
pos_2560	Ile-Leu-OH	1.11087	0.00823225	1.39494	up
pos_2561	17-methyloctadecanoylcarnitine	1.42767	0.0246799	1.21013	up
pos_2621	Suspensolide F	0.728851	0.0472638	1.03491	down
pos_2638	Acetolein	1.53014	0.0328178	1.18215	up
pos_2645	Loliolide	1.15449	0.00776644	1.37512	up
pos_2650	Dihydrotestosterone diglucuronide	0.464044	0.00329993	1.56004	down
pos_2656	5-Guanidino-2-oxopentanoate	1.08099	0.0194025	1.2219	up
pos_2682	7,10-Octadecadiynoic acid	0.410273	0.0339587	1.16816	down
pos_2694	Antibiotic JI-20A	1.25661	0.0292196	1.18499	up
pos_2695	3-O-Acetylepisamarcandin	1.37136	0.00965055	1.39139	up
pos_2698	LysoPE(0:0/22:5(4Z,7Z,10Z,13Z,16Z))	1.30906	0.0296602	1.19208	up
pos_2732	2,3-Diacetoxypropyl stearate	1.66431	0.00729268	1.48946	up
pos_2753	27-Norcholestanehexol	2.33098	0.00702871	1.5657	up
pos_2754	Palmitaldehyde	1.15291	0.0332793	1.21556	up
pos_2767	N-Hydroxyl-tryptamine	0.737651	0.00209568	1.73155	down
pos_2776	Undecanoic Acid	1.14375	0.0151305	1.28273	up
pos_2784	6-deoxoteasterone	1.14593	0.0336952	1.13161	up
pos_2795	Calcitetrol	0.587567	0.0299623	1.24803	down
pos_280	PS(20:0/24:1(15Z))	1.14489	0.0149942	1.37521	up
pos_2809	3-Hydroxy-beta-ionol 3-[glucosyl-(1->6)-glucoside]	1.1283	0.0475612	1.0852	up
pos_2810	S-Methylmethionine	1.13603	0.0415348	1.12133	up
pos_2811	D-Glucuronate	2.08262	0.00667592	1.53955	up
pos_2815	[(2S,4R,5R,6R,14S,16R)-14-Hydroxy-7,11-dimethyl-6-(2-oxopyran-4-yl)-3-oxapentacyclo[8.8.0.02,4.02,7.011,16]octadecan-5-yl] acetate	1.14923	0.0292504	1.19074	up
pos_2818	Digitoxigenin 3-[glucosyl-(1->6)-glucosyl-(1->4)-2,6-dideoxyribohexoside]	1.25888	0.0278102	1.22838	up
pos_2820	Styrene	1.13817	0.0167831	1.2726	up
pos_2821	o-Xylene	1.13279	0.0169282	1.29559	up
pos_2824	(4-Methylphenyl)acetaldehyde	1.16037	0.00779842	1.4362	up
pos_2829	Desacetylvindoline	1.15726	0.0106571	1.38631	up
pos_2834	Asn Trp Pro Gly	1.09918	0.00871906	1.38406	up
pos_2836	Bioadykinin Fragment 1-5	1.08273	0.0037406	1.54442	up
pos_2839	N-[(1R)-1-(3-Methoxyphenyl)ethyl]-3-phenylpropan-1-amine	8.61746	2.05714e-11	2.8749	up
pos_2843	PG(a-13:0/6 keto-PGF1alpha)	2.14987	0.0245465	1.34878	up
pos_2844	Palmitoylethanolamine	1.399	0.0412898	1.20593	up
pos_2848	Notoginsenoside R10	1.46215	0.0458379	1.16381	up
pos_2850	7,7-Dimethyl-1-[2-(4-methylphenyl)ethenyl]bicyclo[2.2.1]heptan-2-one	2.93473	2.69803e-07	2.44867	up
pos_2857	Sphingosine	1.72039	0.0109208	1.51894	up
pos_2860	Biotinyl-p-aminobenzoate	1.12674	0.00613658	1.42285	up
pos_2864	12-OPDA	1.13175	0.0130489	1.28061	up
pos_2866	PA(12:0/6 keto-PGF1alpha)	1.35757	0.00297602	1.56894	up
pos_2867	N-Desmethylselegiline	1.10076	0.00493026	1.46145	up
pos_287	PG(a-25:0/20:5(5Z,8Z,11Z,14Z,16E)-OH(18R))	1.17858	0.00419989	1.46581	up
pos_2872	8R-HpETE	0.740337	0.0474951	1.12701	down
pos_2878	Ile Leu Ile Lys	1.81247	0.00654704	1.47842	up
pos_2891	Tacrolimus	1.93023	0.0292218	1.21354	up
pos_2892	Phenylacetaldehyde	1.2903	0.034685	1.13936	up
pos_2894	L-Fucono-1,5-lactone	1.21574	0.0286048	1.17129	up
pos_2897	Asparagine glutamate	1.27203	0.0290869	1.17092	up
pos_2898	N-Palmitoyl Arginine	1.26719	0.0389473	1.12467	up
pos_2901	LysoPE(0:0/18:3(6Z,9Z,12Z))	0.340013	0.00614114	1.4514	down
pos_2910	Sphinganine-phosphate	1.40589	0.0317388	1.29725	up
pos_2911	Prostalene	1.17893	0.0421323	1.11134	up
pos_2926	LysoPC(18:3(6Z,9Z,12Z))	0.566925	0.000363842	1.88994	down
pos_2935	10-Undecenal	1.21376	0.00792226	1.42343	up
pos_2955	Val Gly Pro Phe	1.15742	0.0446758	1.09384	up
pos_2966	Azvudine	0.265244	1.41193e-09	2.79457	down
pos_2968	(3beta,5alpha,6a)-Cholesta-8,14-diene-3,6-diol	1.40531	0.0279164	1.20349	up
pos_2974	(1R,2R)-1,2,7,7-Tetramethylbicyclo[2.2.1]heptan-2-ol	1.19935	0.00213481	1.64312	up
pos_2979	Doxorubicin-semiquinone	0.472581	0.0348066	1.07204	down
pos_2989	Psychosine	0.527721	0.0019586	1.63176	down
pos_2996	Heptanoylcholine	0.611278	0.0104748	1.46919	down
pos_2997	Lysyl-Valine	0.510177	0.0423904	1.07074	down
pos_2999	N-[5-Methyl-8-(4-methylpiperazin-1-yl)-1,2,3,4-tetrahydronaphthalen-2-yl]-4-morpholin-4-ylbenzamide	0.593778	0.00463703	1.63892	down
pos_3001	PC(22:3(10Z,13Z,16Z)/PGF1alpha)	0.432583	0.0159018	1.3795	down
pos_3008	(5S)-hydroperoxy-18-hydroxy-EPE	2.17692	0.0288955	1.21926	up
pos_3025	Ritipenem	1.2995	0.0495555	1.15951	up
pos_3045	Octadecanol	1.2159	0.00170569	1.73874	up
pos_3050	5α-Androst-16-en-3α-ol	0.584661	0.0017819	1.63398	down
pos_3078	12-Methyldocosanoylcarnitine	1.18886	0.00586919	1.49321	up
pos_3171	Calcitriol phosphate	1.2156	0.0185322	1.36021	up
pos_3172	Penitrem D	1.22608	0.0266345	1.28337	up
pos_3183	CL(10:0/11:0/11:0/13:0)	1.28197	0.0150655	1.41122	up
pos_3185	CL(8:0/10:0/11:0/18:2(9Z,11Z))	1.43339	0.0131814	1.45785	up
pos_3187	C16 Sphinganine	1.27723	0.00180891	1.71536	up
pos_3188	5,7-Docosanedione	1.25911	0.00889196	1.47652	up
pos_3241	PG(PGE2/i-14:0)	1.21926	3.70787e-05	1.97129	up
pos_3278	MG(0:0/16:0/0:0)	1.2399	0.0298107	1.28352	up
pos_3279	3beta-Cycloartane-3,29-diol	1.22979	0.0153283	1.33362	up
pos_3288	(±)9-HpODE	1.27725	0.04258	1.11649	up
pos_3296	Eicosanoyl-EA	1.23777	0.0180793	1.37297	up
pos_3297	LysoPC(20:4(5Z,8Z,11Z,14Z)/0:0)	1.24433	0.0110797	1.45795	up
pos_3303	3beta,5beta-Ketotriol	1.72241	0.00310921	1.63799	up
pos_3311	Arachidoyl Ethanolamide	1.16365	0.0245795	1.28585	up
pos_3318	4-Hydroxy-6-heneicosanone	1.50072	0.0102919	1.4915	up
pos_3336	4alpha-hydroxymethyl-ergosta-7,24(241)-dien-3beta-ol	2.14996	0.0188544	1.43326	up
pos_3341	Mdp-gdp	1.42562	0.00350014	1.71217	up
pos_3344	Isopentenyl phosphate	1.17239	0.00518016	1.52904	up
pos_3351	1-Palmitoyl-sn-glycero-3-phosphocholine	1.17655	0.00272956	1.65432	up
pos_3368	Fusidic acid	1.22719	0.00569486	1.59113	up
pos_3370	Diamsar chelate	1.30657	0.0366051	1.07225	up
pos_3380	Estrone-2,3-quinone	1.17138	0.00356253	1.62009	up
pos_3383	SM(d17:2(4E,8Z)/TXB2)	0.479649	0.00719872	1.44507	down
pos_3384	Surfactin A	0.581623	0.0134527	1.37359	down
pos_3388	1α,25-dihydroxy-23-oxavitamin D3 / 1α,25-dihydroxy-23-oxacholecalciferol	0.576322	0.00210809	1.71341	down
pos_3390	Ricinoleic Acid methyl ester	1.15229	0.0270005	1.28252	up
pos_3400	N-Oleoyl Aspartic acid	0.850475	0.0484856	1.13227	down
pos_3405	3-hydroxypristanic acid	0.807516	0.0116288	1.42198	down
pos_3407	PI(18:2(9Z,12Z)/0:0)	0.802705	0.014695	1.37223	down
pos_3417	3alpha-Hydroxynorethynodrel	0.657844	0.000403535	1.83006	down
pos_3420	Docosanal	1.5143	0.00528342	1.48741	up
pos_3423	3,4-Dimethyl-5-pentyl-2-furanoctanoic acid	0.442138	0.00368194	1.62494	down
pos_3426	8,10-Hexadecadiynoic acid	0.63746	0.00125075	1.78001	down
pos_3429	(2E)-2-dodecen-1-ol	1.55439	0.0286438	1.15742	up
pos_3445	Dihydroergocornine	1.08889	0.0236637	1.2353	up
pos_3458	PC(16:0/0:0)[U] / PC(16:0/0:0)[rac]	1.10146	0.00100631	1.71939	up
pos_3464	Choline phosphate	1.13547	0.00762189	1.43327	up
pos_3470	SC-66	1.17582	0.000123975	2.0023	up
pos_3495	PE(24:0/PGF1alpha)	1.75974	0.00763437	1.53488	up
pos_3505	Glutaminylglutamic acid	1.15514	0.000454918	1.86787	up
pos_3515	DG(8:0/5-iso PGF2VI/0:0)	1.16747	0.0395844	1.05639	up
pos_3542	9-peroxy-5Z,7E,11Z,14Z-eicosatetraenoate	0.446327	0.00473437	1.62096	down
pos_3546	Gentamicin C1	0.351971	0.00287989	1.70637	down
pos_3551	3a,7a,12a-Trihydroxy-5b-cholestan-26-al	1.36719	0.0119316	1.40657	up
pos_3568	Polymyxin	1.31158	0.0359568	1.14023	up
pos_3569	D-erythro-Sphingosine C-15	0.230406	3.6594e-08	2.7337	down
pos_3577	Xestoaminol C	0.184363	4.38403e-08	2.74857	down
pos_3599	Galabiosylceramide (d18:1/18:0)	0.497418	0.0448088	1.15644	down
pos_3602	Nervonic acid	1.28007	0.035637	1.21245	up
pos_3608	Shyobunol	0.372591	3.38294e-08	2.72864	down
pos_3612	24,25-Dihydrolanosterol	1.21341	0.0247638	1.26344	up
pos_3614	5-Hydroxydodecanoylcarnitine	0.743571	0.00657768	1.46377	down
pos_3632	Thromboxane	0.889469	0.0348075	1.135	down
pos_3648	N-Stearoyl Glutamic acid	0.715222	0.0435626	1.1838	down
pos_3662	Ganglioside GM3 (d18:0/16:0)	1.33987	0.0014939	1.6269	up
pos_3714	DL-Stearoylcarnitine	1.3924	0.00856036	1.54093	up
pos_3728	(-)-Reiswigin A	0.539365	5.6065e-05	2.09528	down
pos_3731	Urobilin	0.758922	0.0172842	1.25108	down
pos_3732	1-Undecanol	0.223964	2.02652e-08	2.78296	down
pos_3734	6-Ethylchenodeoxycholic acid	0.743783	0.00790977	1.42692	down
pos_3740	PC(P-18:1(11Z)/PGJ2)	1.87044	0.000966973	1.6781	up
pos_3743	24-Fluorocalcitriol	0.600479	0.000136804	2.02269	down
pos_3744	5b-Cholestane-3a,7a,12a,23-Tetrol	1.42204	0.00463426	1.55336	up
pos_3745	Vitamin D2 3-glucuronide	0.535748	0.00394299	1.5802	down
pos_3751	Dodecanol	0.3694	1.73906e-08	2.79261	down
pos_3752	Tetrahydrocorticosterone	0.706815	0.0128824	1.39017	down
pos_3776	Desidustat	0.784293	0.0113337	1.35002	down
pos_3777	cephamycin C	0.708061	0.0173442	1.25443	down
pos_3780	2-Hydroxy-4-[(1R)-1-hydroxy-8-methyl-6-oxononyl]-3-methyl-2H-furan-5-one	0.824276	0.0115611	1.33399	down
pos_3781	1-Octen-3-yl glucoside	0.767653	0.0372137	1.10443	down
pos_3782	hydroxytetradecadienyl-l-carnitine	0.699413	0.0264682	1.2867	down
pos_3786	2,22-Dideoxy-3-dehydroecdysone	0.819432	0.0316091	1.20862	down
pos_3788	(Z)-8-Tetradecenal	0.840957	0.000177229	1.88049	down
pos_3804	Eicosapentaenoic Acid ethyl ester	0.647851	0.00483879	1.61154	down
pos_3805	CP 47,497-C8-homolog C-8-hydroxy metabolite	0.765907	0.000263175	1.93981	down
pos_3806	25-Hydroxyvitamin D3-26,23-lactone	0.650936	0.00158651	1.72805	down
pos_3811	11-deoxy-16,16-dimethyl-PGE2	0.550865	0.000729336	1.8521	down
pos_3814	PE(14:0/P-16:0)	0.921996	0.0374664	1.07564	down
pos_3815	20-Hydroxyeicosatrieneoic acid	0.64027	0.000136157	1.96937	down
pos_3816	Sec-Butylpropylacetamide	0.653063	2.41525e-05	2.14291	down
pos_3829	Pomolic acid	0.739722	0.000894686	1.7968	down
pos_3839	Sorbitan palmitate	0.764318	0.000665946	1.8428	down
pos_3851	Antroquinonol	0.388914	5.22436e-05	2.17577	down
pos_3857	Galabiosylceramide (d18:1/22:0)	0.337264	0.02131	1.25475	down
pos_3870	LTB4 dimethyl amide	0.826268	0.000186233	1.98383	down
pos_3872	PS(20:0/18:1(12Z)-2OH(9,10))	2.09998	5.87347e-05	1.96982	up
pos_3873	12-Hydroxy-8,10-octadecadienoic acid	0.375306	7.68199e-09	2.70407	down
pos_3877	γ-Linolenic Acid ethyl ester	0.587044	0.00273312	1.60821	down
pos_3878	MG(18:3(6Z,9Z,12Z)/0:0/0:0)	0.477976	5.89242e-07	2.42945	down
pos_3886	17alpha-Hydroxyprogesterone	2.22116	1.087e-09	2.76737	up
pos_3887	8-HETrE	6.60314	4.18704e-09	2.84166	up
pos_3891	Tylactone	0.590936	3.31724e-06	2.40127	down
pos_3892	1-a,24R,25-Trihydroxyvitamin D2	0.605426	7.02362e-05	2.11045	down
pos_3904	Sphingosine 1-phosphate (d19:1-P)	0.632784	0.0045986	1.47885	down
pos_3906	PS(15:0/22:1(13Z))	2.64061	0.000934234	1.75455	up
pos_3909	alpha-Linolenic acid	12.1131	5.44154e-09	2.90471	up
pos_3913	12,13-DHOME	0.720342	0.000109102	2.00733	down
pos_3920	Ricinoleic acid	0.63265	0.000996824	1.76458	down
pos_3929	Cholylproline	0.566522	0.000104143	2.03566	down
pos_3930	alpha-Tocopherol phosphate	0.890587	0.0219513	1.20281	down
pos_3931	1-Nonadecanoyl-glycero-3-phosphoethanolamine	0.378433	3.89171e-05	2.16271	down
pos_3946	Isoglobotrihexosylceramide	2.66167	0.0004123	1.81734	up
pos_3948	Alisporivir	2.86133	1.0445e-05	2.22	up
pos_3952	DG(6 keto-PGF1alpha/2:0/0:0)	0.763673	1.72458e-05	2.17724	down
pos_3968	PS(22:0/22:6(5Z,7Z,10Z,13Z,16Z,19Z)-OH(4))	2.14647	4.12181e-06	2.26376	up
pos_3993	Tetranor-PGEM	0.87128	0.0331979	1.16639	down
pos_3995	Pirmenol	0.843963	0.00524288	1.51355	down
pos_3996	3,3-Bis(carboxymethyl)hexadecanedioic acid	0.870317	0.0160659	1.28001	down
pos_4012	2'-Dehydroplectaniaxanthin	0.491578	0.0127356	1.36498	down
pos_4014	Sorbitan oleate	0.785112	0.000892333	1.8231	down
pos_4015	3beta-hydroxy-4beta-methyl-5alpha-cholest-7-ene-4alpha-carboxylate	0.807306	0.000160221	1.96055	down
pos_4020	Pipericine	0.617237	0.000427652	1.8541	down
pos_4021	(-)-Huperzine A (HupA)	0.138871	1.61354e-05	2.28324	down
pos_4022	Concanamycin	0.782049	0.0174227	1.24359	down
pos_4024	Homodolicholide	0.384952	0.00664549	1.46213	down
pos_4026	Diplodiatoxin	0.870329	0.00656412	1.48507	down
pos_4027	Allotetrahydrodeoxycorticosterone	0.598837	1.32542e-06	2.41303	down
pos_4035	13(S)-HODE	0.671283	1.48114e-07	2.52179	down
pos_4037	Pentadecanoylglycine	0.892199	0.0167651	1.26373	down
pos_4042	Tetraethylene glycol monododecyl ether	0.853482	0.000274081	1.9266	down
pos_4057	PG(i-24:0/20:5(5Z,8Z,11Z,14Z,16E)-OH(18R))	0.452202	0.0103002	1.39534	down
pos_4064	Typhasterol	0.714169	1.28514e-05	2.20878	down
pos_4066	(3beta,5beta,8beta,22E,24xi)-Ergosta-6,22-diene-3,5,8-triol	0.67492	9.79761e-05	2.04248	down
pos_4075	2-([1,1'-Biphenyl]-2-yl)acetic acid	0.905418	0.00238024	1.56042	down
pos_4080	Kessyl glycol	0.857945	0.0239399	1.21209	down
pos_4081	6,10,14-Trimethyl-5,9,13-pentadecatrien-2-one	0.752601	0.000446658	1.86013	down
pos_4083	Isolinderanolide	0.723882	0.00176283	1.70053	down
pos_4084	Secalciferol	0.856674	0.000823272	1.77714	down
pos_4087	Cetylmannoside	0.825221	0.00338317	1.5315	down
pos_4094	Ethyl lysine	0.722347	5.88844e-05	2.03737	down
pos_4096	Alisol A 24-acetate	0.573542	2.22668e-05	2.1875	down
pos_4106	Edulisin VI	0.788075	0.00165399	1.60374	down
pos_4120	PC(18:4(6Z,9Z,12Z,15Z)/P-18:1(11Z))	1.22295	0.00844029	1.39517	up
pos_4123	Phthalic acid	0.902233	0.00236205	1.54323	down
pos_4125	Pretazettine	0.943479	0.0473749	1.00534	down
pos_4127	LysoPE(0:0/16:0)	0.607206	5.48912e-06	2.23812	down
pos_4132	Tridecanol	0.142909	1.26434e-10	2.92315	down
pos_4141	Tetradecanol	0.849716	0.0363887	1.08513	down
pos_4148	7alpha,24S-dihydroxycholest-4-en-3-one	0.704611	0.00180617	1.7162	down
pos_4159	PC(P-18:1(11Z)/18:3(9,11,15)-OH(13))	2.51983	2.5315e-05	2.09452	up
pos_4162	PC(18:2(9Z,12Z)/20:5(5Z,8Z,11Z,14Z,17Z))[U]	2.80448	0.000537208	1.82756	up
pos_4164	SM(d18:2(4E,14Z)/PGJ2)	1.4543	0.000634469	1.71518	up
pos_4166	SM(d20:1/22:6(4Z,7Z,11E,13Z,15E,19Z)-2OH(10S,17))	0.663066	0.0353163	1.20549	down
pos_417	4-hydroxy-crotonic acid	1.13411	0.01995	1.1984	up
pos_4172	DG(13:0/22:6(5Z,7Z,10Z,13Z,16Z,19Z)-OH(4)/0:0)	0.592408	0.00190952	1.61653	down
pos_4183	Demethylphylloquinol	0.94196	0.0419933	1.09989	down
pos_4185	3alpha,7alpha-Dihydroxy-5beta-cholestane	0.841457	0.00025038	1.92567	down
pos_4191	N-Lauroyl Glutamic acid	0.787437	0.000504497	1.8052	down
pos_4195	(20R)-Ginsenoside Rh2	0.202817	0.0243594	1.30114	down
pos_4208	Tildipirosin	0.623926	0.0377716	1.15384	down
pos_4212	Lividamine	0.729977	0.000615488	1.74156	down
pos_4216	Curdione	0.860805	0.00117266	1.63527	down
pos_4220	PC(PGE2/24:1(15Z))	0.797806	0.00158703	1.60736	down
pos_4221	(S)-Ureidoglycolate	0.692835	0.000125218	1.9025	down
pos_4229	6-(Pyridin-3-YL)hexanoic acid	0.901569	0.00144854	1.67187	down
pos_4238	9,12,13-TriHOME	0.551114	5.94415e-06	2.28987	down
pos_4261	3-Ethyltoluene	0.663721	3.31058e-05	2.11627	down
pos_4263	(-)-Nopol	0.478328	0.002885	1.65624	down
pos_4265	(±)-(Z)-2-(5-Tetradecenyl)cyclobutanone	0.706967	0.0128845	1.36286	down
pos_4274	PI(18:1(11Z)/20:3(5Z,8Z,11Z)-O(14R,15S))	0.632719	0.0428054	1.13084	down
pos_4282	Cis-8,11,14,17-Eicosatetraenoic acid	1.17115	0.0183451	1.28626	up
pos_4295	Amaranthussaponin IV	2.31859	9.44652e-05	2.06083	up
pos_4301	22-Deoxoisocucurbitacin D	0.608184	6.48674e-06	2.3008	down
pos_4302	Alisol A	0.551969	9.90563e-05	2.06988	down
pos_4309	Eicosapentaenoic acid	0.613937	0.00211245	1.6543	down
pos_4313	Sphinganine 1-phosphate	0.887596	0.000684978	1.80452	down
pos_4315	2-Acetoxy-3-geranylgeranyl-1,4-dihydroxybenzene	0.800646	8.67481e-05	1.95595	down
pos_4328	7-Hydroxyhexadecanedioylcarnitine	0.729043	0.000527104	1.82727	down
pos_4333	9(10)-EpOME	0.354807	5.61816e-07	2.51327	down
pos_4334	EnP(5,8)	0.745636	0.00265504	1.65495	down
pos_4336	solasodine 3-O-beta-D-glucopyranoside	0.503109	0.000117308	2.03293	down
pos_4342	24-fluoro-25-hydroxyvitamin D3 / 24-fluoro-25-hydroxycholecalciferol	0.757202	0.000251183	1.92013	down
pos_4345	17beta-Methoxyandrost-5-ene-3beta,16beta-diol	0.534192	0.000115429	2.02169	down
pos_4354	MG(0:0/15:0/0:0)	0.496266	0.000110616	1.99859	down
pos_4359	Ipomeatetrahydrofuran	0.661197	0.000191296	1.92406	down
pos_4363	1,2,4,5-Tetramethylbenzene	0.568114	0.000422425	1.8733	down
pos_4364	10-Oxo-11-octadecen-13-olide	0.62452	7.51858e-06	2.27157	down
pos_4382	N-Nervonoyl Glutamine	0.645886	4.70554e-05	2.08202	down
pos_4387	(1R,7S,13S,15S)-2,15-Dihydroxy-7-methyl-6-oxabicyclo[11.3.0]hexadeca-3,11-dien-5-one	0.434121	0.000109667	2.01561	down
pos_4411	gamma-Humulene	0.763236	0.00040358	1.88184	down
pos_4414	Pentaethylene glycol	0.933367	0.00869529	1.46452	down
pos_4416	3-epi-6-deoxocathasterone	0.762325	2.77968e-05	2.15628	down
pos_4425	DG(15:0/20:4(6E,8Z,11Z,13E)-2OH(5S,15S)/0:0)	0.57863	2.63074e-05	2.11966	down
pos_4432	Annuolide E	0.606786	0.0335069	1.12893	down
pos_4436	xi-3-Methyl-3-cyclohexen-1-ol	0.683749	5.22496e-07	2.45648	down
pos_4437	2-n-Propyl-4-pentenoic acid	0.6837	3.23134e-07	2.4065	down
pos_4440	2-Methyl-3-(2-pentenyl)-2-cyclopenten-1-one	0.45173	2.44347e-06	2.3219	down
pos_4442	Cinncassiol D2 glucoside	0.860385	0.010988	1.30152	down
pos_4455	Pumiliotoxin A	0.718039	0.00119889	1.70453	down
pos_4461	Octaethyleneglycol monododecyl ether	0.768773	0.00178326	1.68049	down
pos_4462	Isofucosterol glucoside	0.761732	0.000116636	2.00706	down
pos_4464	Eldecalcitol	0.600063	0.00497829	1.56329	down
pos_4472	Rosterolone	0.803251	0.000158522	1.98859	down
pos_4477	N-Oleoyl Arginine	0.613015	2.19373e-05	2.19577	down
pos_4482	2-Hydroxy-2,6,6-trimethylcyclohexanone	0.776767	1.78913e-06	2.38918	down
pos_4483	2,2-Dimethyl-5-hydroxy-1-pyrrolidinyloxy	0.730271	6.37399e-05	2.07771	down
pos_4485	(Z)-1,5-Undecadiene	0.762339	0.00306318	1.56771	down
pos_4486	3Z,6E,8E-Dodecatrien-1-ol	0.688695	0.000115006	2.01023	down
pos_4492	epsilon-(Carboxyethyl)lysine	0.661317	0.00673599	1.43114	down
pos_4493	Rumenic acid	0.706187	0.000337065	1.90307	down
pos_4504	Camelliagenin B	0.778877	0.00677112	1.5004	down
pos_4510	5-O-beta-D-Mycaminosyltylactone	0.806681	0.000273271	1.89316	down
pos_4513	PC(P-16:0/PGD1)	2.34429	0.00530811	1.4355	up
pos_4518	Tulathromycin A	2.98027	0.00217324	1.6621	up
pos_4524	2-Methyl-1,3-cyclohexadiene	0.74875	1.39195e-06	2.39002	down
pos_4529	Peiminine	0.921288	0.0325273	1.2076	down
pos_4542	Trihydroxystearic acid	0.694616	2.8454e-07	2.44719	down
pos_4546	Dihydromonacolin L acid	0.847573	0.0464521	1.08678	down
pos_4551	Pinolenic Acid	0.581565	4.45761e-06	2.36112	down
pos_4552	Surfactin	5.18858	3.18055e-12	2.92167	up
pos_4554	6-[5]-ladderane-1-hexanol	0.483363	6.9263e-07	2.47287	down
pos_4555	8,12-Octadecadiynoic acid	0.588093	5.93513e-06	2.32439	down
pos_4556	9(S)-HpODE	0.696883	0.000138089	1.9775	down
pos_4559	iso-A2E(11-cis)	0.648791	0.000314581	1.94165	down
pos_4562	N-Linoleoyl Valine	0.822709	0.0129352	1.44161	down
pos_4586	MG(15:0/0:0/0:0)	0.804917	8.93522e-05	2.01433	down
pos_4590	R.g.-Keto III	0.768794	0.0112292	1.39628	down
pos_4593	3-(2-Methylpropyl)-cyclohexene	0.698039	0.000428807	1.85424	down
pos_4602	Dimethylsphingosine	0.505709	0.00445117	1.58086	down
pos_4609	22-Angeloylbarringtogenol C	0.716945	0.000223523	1.93627	down
pos_4615	PA(10:0/17:0)	0.778157	0.000444672	1.85054	down
pos_4618	DG(13:0/PGF2alpha/0:0)	0.790867	0.0126792	1.35298	down
pos_4619	DG(13:0/22:6(4Z,7Z,11E,13Z,15E,19Z)-2OH(10S,17)/0:0)	0.614977	0.000413335	1.84839	down
pos_4621	DG(15:0/TXB2/0:0)	0.777474	0.000900954	1.72277	down
pos_4626	28-Glucosyl-3b-hydroxy-12-oleanene-30-methoxy-28-oic acid 3-[arabinosyl-(1->3)-glucuronide]	1.6388	0.0415631	1.08855	up
pos_4628	Ginsenoside Rb1	1.17978	0.0427428	1.08692	up
pos_4632	(7E,10E,13E,16E)-3-Hydroxydocosa-7,10,13,16-tetraenoylcarnitine	0.859921	0.0499406	1.08154	down
pos_4633	Ubiquinone	0.663972	3.12324e-05	2.15133	down
pos_4640	Hexenoylcarnitine	0.551039	0.00254336	1.60787	down
pos_4644	Mosinone A	0.858745	0.000732916	1.73127	down
pos_4645	DG(18:4(6Z,9Z,12Z,15Z)/20:5(5Z,8Z,11Z,14Z,17Z)/0:0)	0.688756	0.000498638	1.80353	down
pos_4661	MG(0:0/a-17:0/0:0)[rac]	0.725957	0.00274794	1.53131	down
pos_4664	beta-D-Gentiobiosyl crocetin	1.20389	0.0330783	1.18579	up
pos_475	TYRPHOSTIN B44 (-)	1.28178	0.0261777	1.32878	up
pos_482	GHB-Gluc	1.25177	0.0242602	1.19429	up
pos_487	Ferulic acid 4-O-glucuronide	1.25887	0.0289654	1.29243	up
pos_501	Pentoxyresorufin	1.61097	0.0134367	1.33934	up
pos_51	(±)-3-(4-Hydroxyphenyl)-1,2-propanediol 4'-O-glucoside	1.26504	0.0220122	1.12902	up
pos_548	1-[(2R,3R,4S,5R)-3,4-Dihydroxy-5-(hydroxymethyl)oxolan-2-yl]oxypyrimidin-2-one	1.22707	0.00221797	1.56714	up
pos_594	(2R,3R,4R)-2-Amino-4-hydroxy-3-methylpentanoic acid	1.40703	0.00427984	1.63953	up
pos_595	(2S)-2-[(2S,3S,4R)-3,4-Dihydroxyoxolan-2-yl]-2-hydroxyacetaldehyde	1.4253	0.00107409	1.69282	up
pos_610	Tyrosyl-Gamma-glutamate	1.31254	0.0371779	1.09184	up
pos_618	5-Hydroxy-2-imino-1-methylimidazolidin-4-one	1.14854	0.0304374	1.285	up
pos_622	N-Acetylhistidine	1.30379	0.0159419	1.32545	up
pos_627	N-(4-Aminobutyl)-N-ethylisoluminol	1.18085	0.0115736	1.26772	up
pos_632	dihydroxyphaseic acid	1.28504	0.00121614	1.71744	up
pos_643	Nefopam	1.44309	0.00102175	1.77053	up
pos_675	Cladinose	1.32419	0.0147728	1.29437	up
pos_681	Hydroxylated lecithin	1.17334	0.00929484	1.32131	up
pos_683	Toluene	1.21437	0.00603013	1.40834	up
pos_684	Cycloserine	1.16551	0.0144132	1.23707	up
pos_711	PI(22:3(10Z,13Z,16Z)/6 keto-PGF1alpha)	2.34058	0.00420262	1.54463	up
pos_726	Lithocholic acid	1.14518	0.0113522	1.45986	up
pos_730	DG(15:0/18:3(6Z,9Z,12Z)/0:0)	0.712319	0.00574503	1.48115	down
pos_731	SM(d20:1/TXB2)	1.0941	0.00268767	1.58447	up
pos_734	Persenone B	0.801338	0.0298267	1.26128	down
pos_735	3-(Acetyloxy)-2-hydroxypropyl octadecanoate	0.673316	0.000215865	1.90996	down
pos_746	PGP(20:1(11Z)/20:3(5Z,8Z,11Z)-O(14R,15S))	1.19044	0.0103147	1.40059	up
pos_750	(15Z)-Tetracosenoic acid	0.633631	0.0445207	1.19827	down
pos_775	PG(i-19:0/PGE2)	1.27837	0.014481	1.29718	up
pos_778	(±)-Carvomenthol	0.575509	8.11689e-06	2.28736	down
pos_785	Yuzu lactone	0.642175	1.14965e-05	2.25288	down
pos_787	Myristic acid	0.709562	0.00194512	1.75701	down
pos_788	5-Hydroxy-1-(4-hydroxyphenyl)-3-decanone	0.695086	0.00187018	1.75969	down
pos_797	Nirvanol	1.22533	0.0300546	1.28441	up
pos_800	CDP-choline	1.07634	0.0350544	1.12666	up
pos_801	Cysteinyl-Aspartate	1.08398	0.027313	1.18021	up
pos_805	DG(11M3/11M3/0:0)	0.603218	4.94554e-05	2.07243	down
pos_832	4-Methoxyphencyclidine	0.646756	0.00039749	1.91678	down
pos_833	DG(15:0/18:3(9Z,12Z,15Z)/0:0)	0.654277	0.0203393	1.30421	down
pos_85	dCTP	1.40967	0.0415751	1.15863	up
pos_851	Guanethidine	0.788321	0.00458939	1.53771	down
pos_856	1-(11-(Dodecylamino)-10-hydroxyundecyl)-3,7-dihydro-3,7-dimethyl-1H-purine-2,6-dione	0.607228	0.000194859	2.04888	down
pos_879	N-Stearoyl Threonine	0.510664	0.000436406	1.92901	down
pos_886	Retinol linoleate	0.535721	0.000918594	1.77158	down
pos_887	3,6,8-dodecatrien-1-ol	0.644806	0.00031142	1.91454	down
pos_891	2-(3-Phenylpropyl)pyridine	0.883845	0.0232865	1.33783	down
pos_914	PC(18:0/TXB2)	1.56114	0.000493763	1.74848	up
pos_921	PC(P-16:0/20:3(8Z,11Z,14Z)-2OH(5,6))	2.70082	0.000415052	1.82509	up
pos_922	N-di-Demethyl roxithromycin	2.37785	0.000621268	1.74061	up
pos_923	17alpha,20alpha-Dihydroxycholesterol	0.859968	0.0229985	1.23285	down
pos_925	Alamandine	16.3847	0.00139927	1.74432	up
pos_932	PI(20:0/20:3(6,8,11)-OH(5))	1.59481	0.0247646	1.22965	up
pos_965	6,10,14-Trimethyl-2-methylenepentadecanal	0.223815	8.6457e-08	2.48033	down
