# Supplementary material for: Integrated metabolomics and transcriptomics to reveal biomarkers and mitochondrial metabolic dysregulation of premature ovarian insufficiency
Source: Front Endocrinol (Lausanne). 2023 Dec 21;14:1280248. doi: 10.3389/fendo.2023.1280248 (PMC10764474; doi:10.3389/fendo.2023.1280248)
Supplement: Supplementary file 4 [file Table_2.xls]

## Sheet: Sheet1
Gene	Module	MM_R	MM_pvalue	GS_R	GS_pvalue
3-Methyl sulfolene	blue	0.927327	8.32527e-18	0.56369	0.000152131
PA(13:0/20:4(5Z,8Z,11Z,14Z)-OH(20))	turquoise	0.929044	5.36703e-18	-0.587471	6.73854e-05
2,10-Bisaboladiene-1,4-diol	turquoise	0.919232	5.76421e-17	-0.714657	2.22117e-07
Retinol (Vitamin A)	turquoise	0.888104	2.13723e-14	-0.586665	6.9344e-05
(Z)-7-Hexadecen-1,16-olide	turquoise	0.852282	3.02178e-12	-0.692768	7.28995e-07
GlcCer(d18:1/12:0)	turquoise	0.90129	2.22148e-15	-0.612139	2.69917e-05
DG(15:0/18:1(9Z)-O(12,13)/0:0)	turquoise	0.833373	2.50402e-11	-0.462048	0.0026869
2-Carboxyoxypropanoic acid	blue	0.882938	4.80905e-14	0.44852	0.00369967
DG(16:0/18:3(9Z,12Z,15Z)/0:0)	turquoise	0.813276	1.80793e-10	-0.519408	0.000593667
3-Hexaprenyl-4-hydroxybenzoate	turquoise	0.837693	1.58197e-11	-0.597006	4.77383e-05
DG(15:0/18:2(9Z,12Z)/0:0)	turquoise	0.893196	9.23509e-15	-0.571848	0.000115867
Ubiquinone-6	turquoise	0.87293	2.08747e-13	-0.663644	3.0458e-06
Cycloeucalenone	blue	0.859616	1.22797e-12	0.40178	0.0101756
Pyrazolopyrimidinone	blue	0.872938	2.08502e-13	0.433052	0.00525208
Auberganol	turquoise	0.833679	2.4249e-11	-0.677472	1.57589e-06
DG(16:0/PGJ2/0:0)	turquoise	0.895135	6.63408e-15	-0.75431	1.90165e-08
p-Acetaminobenzaldehyde	blue	0.856865	1.73154e-12	0.514266	0.000687197
Coumarin	blue	0.828772	4.02606e-11	0.490709	0.0013055
2-Chloro-L-phenylalanine	blue	0.888169	2.11497e-14	0.626536	1.52583e-05
Quetiapine Sulfoxide	blue	0.821447	8.33663e-11	0.422332	0.00663415
2(3H)-Benzothiazolethione	blue	0.806999	3.19537e-10	0.510028	0.000773934
2,3-Dihydro-6-methoxy-2,2-dimethyl-4H-1-benzopyran-4-one	blue	0.823581	6.76739e-11	0.473665	0.00202033
Zingerone	blue	0.895218	6.54013e-15	0.484996	0.00151505
Ubiquinone-1	blue	0.863672	7.30046e-13	0.436378	0.00487752
10-Deoxymethynolide	turquoise	0.800316	5.73022e-10	-0.483386	0.00157927
N-[4-[Acetyl(3-aminopropyl)amino]butyl]-N-(3-aminopropyl)acetamide	turquoise	0.815644	1.45034e-10	-0.612381	2.67403e-05
9-Acetoxyfukinanolide	blue	0.81393	1.70159e-10	0.447992	0.00374524
LysoPE(0:0/24:1(15Z))	blue	0.825252	5.73603e-11	0.329528	0.037855
Hept-2-en-1-yl isovalerate	turquoise	0.826303	5.16489e-11	-0.51403	0.000691783
(E)-3,7-Dimethyl-1,5,7-octatrien-3-ol	turquoise	0.912758	2.35515e-16	-0.601598	4.02762e-05
11-Deoxy-PGE1	turquoise	0.929764	4.44987e-18	-0.602069	3.9575e-05
16,16-dimethyl-PGA1	turquoise	0.91525	1.38825e-16	-0.581935	8.19152e-05
10Z-Nonadecenoic acid	turquoise	0.906342	8.56571e-16	-0.614574	2.45576e-05
N-Oleoyl dopamine	turquoise	0.931954	2.48518e-18	-0.54246	0.00029919
9,11-methane-epoxy PGF1��	turquoise	0.84659	5.88243e-12	-0.575187	0.000103432
15(S)-HpEDE	turquoise	0.913	2.23908e-16	-0.606728	3.3207e-05
Momordol	turquoise	0.841997	9.87798e-12	-0.357487	0.023533
Becocalcidiol	turquoise	0.888571	1.98209e-14	-0.603911	3.69351e-05
METENEPROST	turquoise	0.916829	9.85005e-17	-0.550044	0.000236203
25-Hydroxycholesterol	turquoise	0.933778	1.50693e-18	-0.520444	0.000576255
5Z-Dodecenoic acid	turquoise	0.847164	5.50717e-12	-0.40015	0.0105152
Squamocin K	turquoise	0.849671	4.11606e-12	-0.578755	9.14883e-05
Ergosterol	turquoise	0.874226	1.73821e-13	-0.561933	0.000161173
Methyl Heptadecanoic acid	turquoise	0.912747	2.36068e-16	-0.610604	2.86374e-05
Docosa-2,4,6,8,10-pentaenoic acid	turquoise	0.801712	5.08132e-10	-0.506193	0.000860684
docosanedioate	turquoise	0.802838	4.60878e-10	-0.427975	0.00587193
MG(0:0/20:2(11Z,14Z)/0:0)	turquoise	0.939441	2.89842e-19	-0.611792	2.73563e-05
5-(10,13-Nonadecadienyl)-1,3-benzenediol	turquoise	0.873893	1.82237e-13	-0.556147	0.00019447
3-Methyl-5-pentyl-2-furanpentadecanoic acid	turquoise	0.848402	4.77283e-12	-0.401258	0.0102834
5beta-Cholestane-3alpha,7alpha,12alpha-triol	turquoise	0.895258	6.49465e-15	-0.469031	0.00226637
(25S)-1alpha,25,26-Trihydroxyvitamin D3/(25S)-1alpha,25S,26-trihydroxycholecalciferol	turquoise	0.858408	1.42935e-12	-0.497436	0.00109199
Guaidiol	turquoise	0.938492	3.86199e-19	-0.535798	0.000366562
Cycloastragenol	turquoise	0.921191	3.67921e-17	-0.524791	0.000508078
Tetrahydropersin	turquoise	0.900664	2.49089e-15	-0.535068	0.000374718
6alpha-hydroxy-castasterone	turquoise	0.887689	2.28449e-14	-0.518246	0.000613732
Castasterone	turquoise	0.860644	1.07797e-12	-0.454097	0.00324766
7,8-Dihydrovomifoliol 9-[apiosyl-(1->6)-glucoside]	turquoise	0.801077	5.3676e-10	-0.554109	0.000207601
Gacyclidine	turquoise	0.863584	7.38463e-13	-0.545283	0.000274173
DG(13:0/20:3(8Z,11Z,14Z)-2OH(5,6)/0:0)	turquoise	0.818233	1.1356e-10	-0.532494	0.000404785
Abietate	turquoise	0.844927	7.11049e-12	-0.478549	0.00178675
DG(13:0/20:4(8Z,11Z,14Z,17Z)-2OH(5S,6R)/0:0)	turquoise	0.824582	6.13067e-11	-0.502792	0.000944739
DG(15:0/PGJ2/0:0)	turquoise	0.831743	2.96748e-11	-0.611058	2.81409e-05
3,3-Dimethyl-1,2-dithiolane	blue	0.877573	1.07338e-13	0.483571	0.00157176
2-Thiouracil	blue	0.850204	3.86601e-12	0.461267	0.00273793
Anhydrosophoradiol	turquoise	0.921566	3.37129e-17	-0.596339	4.89196e-05
2-Deoxybrassinolide	turquoise	0.825084	5.83261e-11	-0.427353	0.00595208
Ganoderiol C	turquoise	0.936487	6.97995e-19	-0.531803	0.000413216
7-Ketocholesterol	turquoise	0.870294	3.01048e-13	-0.607258	3.25456e-05
Aubergenone	turquoise	0.885283	3.34392e-14	-0.623383	1.73306e-05
Ethyl (Z,Z)-5,8-tetradecadienoate	turquoise	0.915634	1.27786e-16	-0.488502	0.0013832
PA(13:0/20:5(5Z,8Z,11Z,14Z,16E)-OH(18R))	turquoise	0.899201	3.24588e-15	-0.592343	5.65813e-05
(3b,24R,25x)-26-Benzoyloxystigmast-5-ene-3-ol	turquoise	0.862603	8.38642e-13	-0.726098	1.14151e-07
DG(15:0/18:4(6Z,9Z,12Z,15Z)/0:0)	turquoise	0.85637	1.84062e-12	-0.605603	3.46531e-05
1h,8h-Pyrano[3,4-c]pyran-1,8-dione	blue	0.915491	1.31802e-16	0.468796	0.00227953
DG(13:0/18:1(9Z)-O(12,13)/0:0)	turquoise	0.860109	1.15379e-12	-0.415914	0.00760337
Robustocin	turquoise	0.842912	8.92011e-12	-0.443904	0.00411441
Benzoquinoneacetic acid	blue	0.907882	6.33693e-16	0.473293	0.00203916
2-Hydroxyparaconate	blue	0.885625	3.16933e-14	0.534105	0.000385721
Chelidonic acid	blue	0.922244	2.87603e-17	0.458023	0.00295918
4-Hydroxyphthalide	blue	0.891327	1.26263e-14	0.527625	0.000467622
(Phenylthio)acetic acid	blue	0.943329	8.49989e-20	0.485234	0.00150579
Mercaptosuccinic acid	blue	0.929366	4.93637e-18	0.473563	0.00202551
2-Thenoyltrifluoroacetone	blue	0.910729	3.57971e-16	0.523248	0.000531408
3-Methyl-alpha-ionyl acetate	turquoise	0.915378	1.3505e-16	-0.65249	5.05844e-06
TG(10:0/13:0/8:0)	turquoise	0.924531	1.66413e-17	-0.597788	4.63842e-05
5-(Methoxycarbonyl)thiophene-2-carboxylic acid	blue	0.94229	1.18966e-19	0.506395	0.000855914
Bergaptol	blue	0.824221	6.35361e-11	0.525159	0.000502661
20-Epi-Eldecalcitol	turquoise	0.835763	1.94528e-11	-0.548341	0.000249202
Daucic acid	blue	0.83084	3.258e-11	0.529228	0.000446027
Stigmastentriol	turquoise	0.883082	4.70373e-14	-0.499886	0.00102229
(-)-Reiswigin A	turquoise	0.930164	4.00642e-18	-0.606138	3.39581e-05
24-Fluorocalcitriol	turquoise	0.943007	9.43969e-20	-0.571977	0.000115364
hydroxytetradecadienyl-l-carnitine	turquoise	0.820292	9.32311e-11	-0.351212	0.0262736
Eicosapentaenoic Acid ethyl ester	turquoise	0.824927	5.92427e-11	-0.443744	0.00412946
CP 47,497-C8-homolog C-8-hydroxy metabolite	turquoise	0.921012	3.83497e-17	-0.555558	0.000198187
25-Hydroxyvitamin D3-26,23-lactone	turquoise	0.923918	1.93047e-17	-0.490294	0.00131983
11-deoxy-16,16-dimethyl-PGE2	turquoise	0.893625	8.58744e-15	-0.519245	0.000596439
20-Hydroxyeicosatrieneoic acid	turquoise	0.888582	1.97875e-14	-0.568665	0.000128964
Pomolic acid	turquoise	0.928324	6.46092e-18	-0.509983	0.000774905
Sorbitan palmitate	turquoise	0.905424	1.02246e-15	-0.517059	0.000634874
Antroquinonol	turquoise	0.907442	6.91028e-16	-0.618295	2.12227e-05
LTB4 dimethyl amide	turquoise	0.911493	3.06118e-16	-0.564204	0.000149575
��-Linolenic Acid ethyl ester	turquoise	0.81266	1.91361e-10	-0.469619	0.0022338
Tylactone	turquoise	0.906014	9.12599e-16	-0.680429	1.36249e-06
1-a,24R,25-Trihydroxyvitamin D2	turquoise	0.955595	9.19024e-22	-0.595494	5.04563e-05
Cholylproline	turquoise	0.838496	1.45042e-11	-0.593872	5.35288e-05
1-Nonadecanoyl-glycero-3-phosphoethanolamine	turquoise	0.890894	1.3564e-14	-0.62709	1.49181e-05
DG(6 keto-PGF1alpha/2:0/0:0)	turquoise	0.863495	7.47094e-13	-0.639004	9.09248e-06
Sorbitan oleate	turquoise	0.88333	4.52797e-14	-0.507481	0.000830621
3beta-hydroxy-4beta-methyl-5alpha-cholest-7-ene-4alpha-carboxylate	turquoise	0.837085	1.6889e-11	-0.568442	0.000129933
Allotetrahydrodeoxycorticosterone	turquoise	0.846802	5.74124e-12	-0.691126	7.93675e-07
Typhasterol	turquoise	0.922008	3.03966e-17	-0.632666	1.1863e-05
(3beta,5beta,8beta,22E,24xi)-Ergosta-6,22-diene-3,5,8-triol	turquoise	0.913033	2.22324e-16	-0.576966	9.73113e-05
Secalciferol	turquoise	0.836273	1.84233e-11	-0.508114	0.000816193
Ethyl lysine	turquoise	0.828393	4.184e-11	-0.591896	5.75009e-05
Alisol A 24-acetate	turquoise	0.932248	2.29472e-18	-0.634135	1.11597e-05
LysoPE(0:0/16:0)	turquoise	0.879841	7.67996e-14	-0.652627	5.02759e-06
3alpha,7alpha-Dihydroxy-5beta-cholestane	turquoise	0.910671	3.62242e-16	-0.550077	0.000235951
9,12,13-TriHOME	turquoise	0.899299	3.18906e-15	-0.660678	3.49288e-06
22-Deoxoisocucurbitacin D	turquoise	0.932295	2.26559e-18	-0.662288	3.24321e-06
Alisol A	turquoise	0.93252	2.13115e-18	-0.598878	4.45562e-05
Sphinganine 1-phosphate	turquoise	0.838906	1.38725e-11	-0.51454	0.0006819
7-Hydroxyhexadecanedioylcarnitine	turquoise	0.865755	5.55321e-13	-0.526228	0.000487185
9(10)-EpOME	turquoise	0.930539	3.62889e-18	-0.728183	1.00752e-07
solasodine 3-O-beta-D-glucopyranoside	turquoise	0.957601	3.88559e-22	-0.589376	6.29551e-05
24-fluoro-25-hydroxyvitamin D3 / 24-fluoro-25-hydroxycholecalciferol	turquoise	0.895948	5.76406e-15	-0.551126	0.000228259
17beta-Methoxyandrost-5-ene-3beta,16beta-diol	turquoise	0.854738	2.24744e-12	-0.572994	0.000111455
10-Oxo-11-octadecen-13-olide	turquoise	0.92497	1.4955e-17	-0.6533	4.87876e-06
N-Nervonoyl Glutamine	turquoise	0.857819	1.53819e-12	-0.602766	3.85562e-05
gamma-Humulene	turquoise	0.893271	9.11763e-15	-0.536283	0.000361234
3-epi-6-deoxocathasterone	turquoise	0.958362	2.77346e-22	-0.619497	2.02379e-05
Pumiliotoxin A	turquoise	0.863261	7.70127e-13	-0.493976	0.00119757
Isofucosterol glucoside	turquoise	0.888141	2.12433e-14	-0.579199	9.00934e-05
Rosterolone	turquoise	0.930587	3.58252e-18	-0.571228	0.000118319
N-Oleoyl Arginine	turquoise	0.97396	4.25138e-26	-0.631662	1.23672e-05
2-Hydroxy-2,6,6-trimethylcyclohexanone	turquoise	0.824057	6.45738e-11	-0.685668	1.04861e-06
5-O-beta-D-Mycaminosyltylactone	turquoise	0.826662	4.98262e-11	-0.546459	0.000264312
Trihydroxystearic acid	turquoise	0.807998	2.92247e-10	-0.716381	2.01324e-07
Pinolenic Acid	turquoise	0.944533	5.71295e-20	-0.68392	1.14506e-06
6-[5]-ladderane-1-hexanol	turquoise	0.925388	1.34987e-17	-0.711265	2.68928e-07
8,12-Octadecadiynoic acid	turquoise	0.959355	1.76844e-22	-0.675332	1.74902e-06
9(S)-HpODE	turquoise	0.941856	1.36623e-19	-0.574732	0.000105054
iso-A2E(11-cis)	turquoise	0.937212	5.64733e-19	-0.552955	0.000215382
Dimethylsphingosine	turquoise	0.864362	6.67163e-13	-0.45141	0.00345907
22-Angeloylbarringtogenol C	turquoise	0.923478	2.14548e-17	-0.565542	0.000143104
DG(13:0/PGF2alpha/0:0)	turquoise	0.804587	3.95536e-10	-0.394156	0.0118486
DG(13:0/22:6(4Z,7Z,11E,13Z,15E,19Z)-2OH(10S,17)/0:0)	turquoise	0.861223	1.0013e-12	-0.542265	0.000300998
Ubiquinone	turquoise	0.909285	4.79371e-16	-0.625861	1.56817e-05
DG(15:0/18:3(6Z,9Z,12Z)/0:0)	turquoise	0.806615	3.30629e-10	-0.433588	0.0051901
1-(11-(Dodecylamino)-10-hydroxyundecyl)-3,7-dihydro-3,7-dimethyl-1H-purine-2,6-dione	turquoise	0.867147	4.61378e-13	-0.580084	8.73718e-05
N-Stearoyl Threonine	turquoise	0.890636	1.4153e-14	-0.552348	0.000219582
