# Supplementary material for: Integrated metabolomics and transcriptomics to reveal biomarkers and mitochondrial metabolic dysregulation of premature ovarian insufficiency
Source: Front Endocrinol (Lausanne). 2023 Dec 21;14:1280248. doi: 10.3389/fendo.2023.1280248 (PMC10764474; doi:10.3389/fendo.2023.1280248)
Supplement: Supplementary file 5 [file Table_3.xls]

## Sheet: Differential core metabolite ex
Group	C1	C2	C3	C4	C5	C6	C7	C8	C9	C10	C11	C12	C13	C14	C15	C16	C17	C18	C19	C20	P1	P2	P3	P4	P5	P6	P7	P8	P9	P10	P11	P12	P13	P14	P15	P16	P17	P18	P19	P20
(-)-Reiswigin A	167.055	222.138	264.778	310.895	166.014	243.74	433.912	163.637	203.18	237.707	203.157	191.446	225.698	415.968	191.954	198.565	125.34	308.788	419.253	129.504	156.217	175.02	188.885	83.5942	163.265	57.1974	180.831	40.5323	68.1705	184.217	84.3834	174.895	177.53	126.543	177.943	98.228	111.006	171.337	53.0041	128.413
PA(13:0/20:4(5Z,8Z,11Z,14Z)-OH(20))	2779.14	2621.98	3838.7	2947.79	1281.11	3018.12	6202.21	2628.27	2717.83	2171.32	3249.26	3110.25	2707.12	6241.9	2179.57	2945.14	1773.71	2910.64	4568.39	684.135	1336.74	1984.78	1587.95	1203.75	1847.04	989.343	2874.32	538.886	1097.55	1716.1	1212.27	1970.03	1922.69	1844.6	2252.86	821.858	913.757	1930.14	1024.25	1798.76
2,10-Bisaboladiene-1,4-diol	5110.79	6140.89	5825.07	6234.83	4035.67	7201.73	9257.02	6020.44	8876.23	5797.46	7806.66	5285.28	6505.45	9175.38	4926.65	5565.64	3223.19	7023.72	8877.06	5488.2	3402.52	4758.58	3515.09	2292.3	3819.3	2627.78	3985.71	1705.22	2377.32	4054.74	3212.43	3604.49	4340.74	2503.91	4690.63	3650.92	3605.46	6545.24	2669.48	4305.26
Retinol (Vitamin A)	3061.19	5579.33	8142.58	5701.17	2729.34	5500.1	12108.2	5001.98	4805.16	4255.71	4663.91	4509.72	5324.74	9393.41	4456.69	5140.68	3119.35	6568.95	7032.75	2622.32	2983.97	3003.44	3308.51	2155.75	3889.08	2051.79	4875.79	1710.17	1951.25	2022.89	3290.75	3206.8	2971.95	2753.05	3385.06	2665.47	2850	4341.74	2582.07	4347.01
(Z)-7-Hexadecen-1,16-olide	1438.45	2258.61	1558.16	2903.72	1086.32	2179.96	3212.21	2542.83	3029.01	1838.04	3663.47	2130.45	1971.87	4263.35	1673.67	2292.77	869.598	2352.73	3588.36	2268.06	929.727	1343.93	651.197	720.782	1069.32	611.945	1042.95	443.436	708.275	1015.86	972.026	866.873	1673.62	819.525	1245.4	1299.83	1292.48	2149.96	927.637	1626.52
GlcCer(d18:1/12:0)	989.653	1617.39	2099.46	1693.5	1227.63	1709.27	3015.99	1748.51	1978.1	1434.2	1858.08	2086.14	1734.12	2598.79	1372.27	1864.55	1305.5	1580.37	2141.1	632.84	933.716	1453.63	910.902	1186.4	1314.13	670.168	1667.94	375.855	1004.03	1391.88	840.107	1147.21	940.874	1517.32	1474.14	645.928	738.934	1016.27	776.322	1203.47
Erythromycin D	185.108	278.256	368.493	287.905	218.745	277.004	483.563	263.321	318.468	195.323	304.072	335.44	240.669	407.334	186.688	256.781	190.937	193.306	270.833	36.97	167.938	261.925	207.373	175.214	253.684	147.423	299.899	89.241	173.233	192.049	124.874	199.259	157.167	153.696	204.736	53.3925	103.196	97.5588	91.155	168.974
DG(16:0/18:3(9Z,12Z,15Z)/0:0)	7.56872	62.6307	108.386	52.229	30.4093	101.403	183.069	97.5118	101.817	34.7201	83.9008	92.7903	97.8904	218.008	79.9227	72.1813	49.5653	38.509	79.6841	6.72442	20.3802	45.0425	91.9695	11.7412	40.8922	18.1724	86.8999	2.38619	8.26955	7.88126	22.2535	53.1439	28.2394	12.9892	32.1321	17.1295	29.8893	42.5266	10.6723	52.441
3-Hexaprenyl-4-hydroxybenzoate	1014	1259.67	1647.84	1244.26	1155.07	1458.59	1922.8	1258.51	1114.07	1287.5	1783.79	1168.82	1740.81	2357.06	1698.2	1260.32	666.005	1480.02	2883.95	1104.78	852.246	725.899	887.302	335.668	791.357	614.24	1482.63	419.439	412.453	514.524	951.048	913.304	905.445	553.527	1354.21	556.471	589.982	1660.81	1292.02	920.423
DG(15:0/18:2(9Z,12Z)/0:0)	4225.44	5928.07	6807.23	8733.36	5383.34	7001.75	14317.2	7062.05	7486.2	5912.29	9339.45	7693.35	6748.89	11063.9	6015.73	8557.69	6197.53	6200.45	10422.3	4535.88	3902.46	6731.8	6185.75	4892.86	4050.23	4047.12	6118.61	2696.01	4091.39	4434.79	3823.22	6178.97	5836.92	5626.03	4876.58	4884.5	5325.57	5001.76	3809.6	6408.26
Ubiquinone-6	113.884	147.835	161.803	90.8864	73.9179	143.125	211.913	133.692	193.158	114.401	177.844	151.381	149.068	214.069	120.536	153.135	74.2641	129.745	173.636	30.3821	28.2634	120.939	98.098	26.952	113.01	28.4196	122.682	6.35243	41.8474	60.0086	33.2302	111.77	91.8978	22.7296	38.737	55.9266	32.381	99.1479	19.401	102.119
Auberganol	84.2096	73.9665	83.2475	94.6267	54.7793	73.6511	116.329	67.568	118.508	48.1664	121.226	87.1431	65.3953	120.419	47.0767	80.4745	50.869	68.7776	83.5211	62.6804	30.376	67.3945	52.8245	25.3105	59.6797	43.0632	51.7891	2.33676	30.8848	38.1938	32.8702	41.6037	49.5702	23.2392	51.2971	52.7088	52.1448	64.0495	16.4456	65.1039
DG(16:0/PGJ2/0:0)	266.54	384.884	360.069	296.578	248.961	360.939	479.208	298.558	392.469	312.664	391.599	381.61	375.291	446.167	286.222	367.622	243.61	309.288	390.267	158.548	227.136	286.517	202.714	192.172	235.408	140.137	276.897	90.1733	138.318	169.441	149.785	186.958	242.226	164.437	206.835	130.155	145.804	232.34	133.133	251.026
Hept-2-en-1-yl isovalerate	2519.76	3545.26	3229.42	4042.39	3347.01	4655.38	9082.39	4672.17	3878.46	5250.35	7168.75	5382.9	5617.71	7731.66	2685.37	3638.75	1928.86	8150.4	11345.8	3659.86	2864.37	7504.47	2900.58	2429.09	2127.6	1630.48	3006.58	1152.8	2763.84	2532.83	2052.07	2174.61	2534.55	2635.01	3520.4	2770.83	2559.07	3970	1874.9	2849.6
(E)-3,7-Dimethyl-1,5,7-octatrien-3-ol	761.683	1283.35	1628.8	1507.9	942.502	1636.74	3652.52	1337.92	2242.12	1752.5	2884.08	1347.73	1860.95	2640.18	1543.24	1838.51	812.697	1953.52	3535.78	1352.67	756.12	1294.38	776.39	396.129	860.567	583.784	1185.52	244.148	454.616	640.8	967.543	890.728	1139.3	392.26	1207.76	906.038	806.499	2235.42	732.228	1006.57
11-Deoxy-PGE1	947.551	1549	2115.05	2222.72	1177.8	1649.84	3958.9	1536.66	2166.9	1932.12	2586.66	1382.99	1915.65	2712.02	1788.34	1696.86	1116.42	2317.12	3428.88	1383.82	912.356	1332.51	1252.02	668.922	1176.01	763.532	1610.19	484.066	709.735	908.225	1229.59	1597.09	1317.63	741.717	1502.59	1102.67	990.983	1796.65	854.166	1213.89
16,16-dimethyl-PGA1	1948.58	2512.5	3083.65	3485.85	2043.19	2670.45	7097.49	2928	3433.56	3303.73	5631.97	2535.79	3269.8	5994.17	2661.27	3191.48	1568.69	3382.81	7043.61	2228.75	1750.12	2093.11	1487.55	1262.3	1683.48	1121.89	2154.61	779.896	1001.53	1782.52	1652.07	1730.12	2370.72	1378.47	2043.97	2188.92	1924.14	3412.18	1294.45	2661.31
10Z-Nonadecenoic acid	38.5336	59.2636	56.1778	70.8711	28.4419	67.9584	137.625	64.3119	62.1052	82.2824	118.705	47.0717	63.471	131.438	47.3876	56.1855	20.9621	71.3306	144.619	48.4677	36.8843	39.7673	22.6787	12.8065	26.9157	10.873	22.3509	5.20862	3.72221	23.5804	15.7491	19.338	51.2256	20.6981	57.2887	34.1635	32.5746	72.1494	5.41773	47.5968
15(S)-HpEDE	3033.02	5740.56	6982.06	7207.98	4305.76	5764.1	10472.7	4742.51	6537.23	5901.89	5498.33	4568.06	5548.43	9056.13	4862.21	4858.39	3774.43	7814.95	8842.21	3996.27	3259.91	4109.36	3956.83	3082.49	3938.91	2773.77	6037.05	1837.83	2906.25	3776.94	4269.56	5174.57	3928.15	3285.4	4102.71	3409.2	3051.64	4541.65	3356.97	3842.18
Becocalcidiol	173.947	279.376	269.366	304.516	119.259	318.841	517.401	243.738	269.782	236.884	413.539	235.526	327.763	527.599	147.123	207.356	133.893	332.743	571.416	255.206	184.239	157.395	94.4734	127.32	129.585	70.0914	131.462	27.4979	52.2158	119.823	66.0933	62.7372	238.989	111.825	198.88	197.075	173.877	327.422	53.6618	240.962
METENEPROST	1729.12	2182.74	2432.91	2563.12	2179.87	2562.55	5354.67	2303.83	3323.76	2736.8	3437.05	2181.91	2666.7	4301.01	2385.26	2529.04	1731.93	2906.44	5214.25	1872.84	1689.32	2249.39	1581.8	1101.31	1731.45	1303.5	2290.79	1019.53	1459.85	1950.01	1966.74	2058.74	1895.21	1257.49	1994.97	1819.98	1601.44	3163.37	1746.14	2009.37
Squamocin K	637.039	880.283	785.313	779.736	502.393	752.595	1115.71	591.713	805.121	570.48	838.612	835.126	710.907	1142.96	375.919	749.584	581.385	1089.64	972.801	355.016	588.874	958.474	962.666	371.467	346.31	311.722	577.326	118.545	265.244	476.38	318.322	504.718	508.025	384.91	495.444	305.916	243.346	598.056	131.508	414.197
Methyl Heptadecanoic acid	190.442	195.18	223.83	206.294	172.624	236.183	597.233	267.14	284.429	264.604	443.458	268.055	387.901	501.29	172.305	244.464	106.805	286.7	621.129	165.637	144.678	249.955	116.868	81.5668	119.58	127.562	149.424	33.2033	80.5814	153.065	103.602	112.5	84.3304	92.487	258.511	55.1832	46.4135	270.511	108.483	57.5538
Docosa-2,4,6,8,10-pentaenoic acid	162.116	219.794	364.581	487.72	306.695	273.58	502.676	191.669	382.388	266.2	331.67	213.586	253.587	392.855	238.554	365.485	206.207	265.311	422.64	164.865	127.977	311.316	280.615	100.464	202.651	173.967	268.216	41.8568	126.949	165.701	294.793	378.679	198.549	115.032	208.082	162.428	138.941	244.709	159.754	197.721
MG(0:0/20:2(11Z,14Z)/0:0)	603.467	877.781	1005.97	831.202	672.072	1023.2	2278.87	886.404	1213.84	1026.59	1524.23	949.15	1150.14	1681.7	925.875	1185.49	612.454	1099.09	2092.25	672.262	571.565	969.85	564.458	315.053	556.112	418.361	745.869	196.934	315.159	484.566	478.452	645.851	616.665	308.392	687.726	590.552	539.815	1166.01	388.748	785.532
5-(10,13-Nonadecadienyl)-1,3-benzenediol	3957.64	5421.2	5098.44	6002.72	4251.28	6645.55	12876.7	5858.98	5837.66	6423.2	12190.8	5313.36	6624.9	11610.3	4486.12	6393.79	3188.66	6574.25	13647.8	4699.07	3515.58	4047.35	2680.54	2349.95	2778.03	2266.33	3964.94	1667.99	1921.04	4454.99	2879.01	3045.37	3964.62	2653.28	3910.3	4547.7	4191.19	9352.05	2521.35	5346.5
(25S)-1alpha,25,26-Trihydroxyvitamin D3/(25S)-1alpha,25S,26-trihydroxycholecalciferol	2975.41	4146.69	4320.93	3461.45	3201.47	4929.25	10626.6	4347.89	4527.87	4509.1	8918.26	4350.06	4768.51	8063.44	3956.51	5087.76	2940.12	4577.59	10408.1	3027.23	2570.33	4017.99	2918.06	1668.35	2193.5	2539.61	2927.23	1429.74	1861.97	3144.68	2163.17	2755.4	3519.47	1774.77	2915.29	3630.35	3463.23	7712.41	1986.91	4547.23
Guaidiol	2820.9	4829.53	6071.35	5017.96	3881.93	5306.45	10739.8	4896.46	5279.3	4635.71	6164.47	4881.12	4329.52	10131.8	3792.62	4112.38	3658.87	6171.82	9860.51	3296.45	3021.55	4071.01	2693.36	3009.38	3500.79	2319.95	4636.12	1661.57	2095.35	4810.97	3149.03	3761.35	3613.96	3458.67	4071.09	2795.18	2566.1	5487.11	2835.46	3694.24
Cycloastragenol	7578.95	9636.54	9460.73	9238.6	7483.71	11514.1	22679.4	10799	11583.2	8440.04	16067.5	9856.64	10381.4	24313.8	8183.92	9749.82	7955.52	12165.9	22747.6	7374.89	7008.59	9227	5257.04	7367.31	6818.56	4147.25	7970.89	3076.15	3858.07	10353.9	4870.97	7843.22	7836.72	9251.55	8044.05	6582.92	6288.9	11101.2	4343.82	8246.89
7,8-Dihydrovomifoliol 9-[apiosyl-(1->6)-glucoside]	206.544	240.883	269.363	195.434	78.5425	210.762	411.509	201.533	281.896	123.343	678.124	332.068	206.88	750.479	39.7445	309.467	119.008	150.882	373.809	53.448	77.339	280.154	71.9542	62.7653	56.0983	73.3199	62.4726	8.14508	15.9157	207.147	32.7287	146.438	42.7708	132.895	158.465	10.4128	18.5306	85.9878	16.5722	30.1309
Gacyclidine	115.534	163.96	208.436	169.337	93.9065	113.877	239.365	110.475	155.222	89.3991	185.383	141.146	103.882	211.468	88.1467	177.361	87.8323	148.941	169.328	28.3493	96.2329	165.609	127.759	52.2076	132.852	96.6994	83.6954	15.6024	15.5948	89.4558	47.318	104.765	72.9785	65.0807	138.736	32.5681	18.0614	82.2565	48.0668	103.018
DG(13:0/20:3(8Z,11Z,14Z)-2OH(5,6)/0:0)	289.712	457.08	806.135	547.925	291.974	423.489	633.11	394.834	407.145	336.678	419.55	485.333	391.738	736.885	345.573	450.544	415.645	567.923	487.834	104.415	249.502	439.942	492.247	142.014	334.495	183.849	458.474	46.0356	119.346	207.725	180.398	514.932	348.734	277.73	322.856	143.842	126.372	305.449	82.0196	350.967
Abietate	867.685	1247.53	1897.13	1212.34	840.112	1364.25	1776.34	1023.02	1416.08	834.955	1402.04	1368.2	1146.77	2125.08	863.811	1409.92	982.952	1745.7	1536.77	459.187	784.607	1572.49	1610.79	537.734	1117.21	730.202	1193.01	255.927	445.426	637.151	606.801	1484.24	801.915	763.01	1043.63	518.561	580.894	1010.13	354.895	884.403
DG(15:0/PGJ2/0:0)	930.482	1120.39	2184.28	1370.51	793.494	1256.44	1736.01	1301.6	1284.75	879.072	1521.43	1428.66	1233.47	1779.88	1243.59	1493.34	1271.79	1109.13	1447.34	383.609	671.388	987.394	1212.36	448.916	934.009	631.243	1210.57	321.331	463.936	712.391	689.304	1434.94	863.008	829.65	977.324	414.148	441.779	808.142	475.004	835.443
Anhydrosophoradiol	2714.57	2944.64	3274.85	2910.8	2188.19	3445.27	4958.66	3054.39	3741.41	2725.03	5436.72	3160.41	3296.35	5576.99	2774.75	3891.03	2419.69	2913.08	5274.36	2166.42	1966.76	3152.54	2450.25	1685.14	2023.32	1986.35	2046.83	1105.91	1480.85	2255.85	1593.36	2383.81	2668.99	2109.98	2599.95	2216.2	2210.7	3572.94	1494.16	2941.34
Ganoderiol C	15554.7	20489.9	22339.2	20908.8	16696.6	25233.4	43381	21790.9	30301.4	19462.2	30345	19475.7	20149.6	48129.8	16183.2	20242.8	15641.5	21715.6	39825.7	14882.4	14840.1	17112.8	12009.7	15183.5	15850.6	8850.9	21862.7	6075.91	8411.29	19613	11753.3	18348.8	16343	18803.2	16786.4	12131	12001	25252.2	10227.5	16506.9
7-Ketocholesterol	89472.2	98464.6	86548.9	108848	76187.8	98540.6	136838	93436.5	103231	76554.5	161652	86767	89618.5	166101	70717.4	108921	74586.7	92677.9	141240	77817.2	67361.1	79004.7	57056.8	83001.1	63061.1	46182.8	64563.9	29060.7	36517.6	100765	35137.4	67529.1	77823.5	93296.9	72939.2	56603.7	56447.3	101335	33049.9	70513.2
Aubergenone	2626.81	4244.71	3816.43	4619.66	2441.62	4009.91	8269.33	4385.79	3898.78	3418.42	7170	3326.99	3926.59	7222.28	3225.34	4821.4	2016.33	3920.55	9691.31	2722.26	1935.33	2100.36	1486.08	1286.99	1577.89	1333.53	2207.58	1056.08	1142.62	1931.34	1736.27	1701.94	2363.24	1475.98	2036.49	2744.01	2702.1	4551.7	1613.65	3929.32
PA(13:0/20:5(5Z,8Z,11Z,14Z,16E)-OH(18R))	239.031	666.112	1379.13	830.456	222.265	956.194	1766.75	645.016	784.599	535.202	832.364	856.151	697.664	1960.06	520.556	725.594	327.218	739.537	1022.53	46.8159	102.733	348.059	286.06	100.951	526.183	120.809	741.935	32.3513	89.7991	194.064	192.866	505.909	233.673	222.011	420.643	42.3708	116.063	451.144	150.597	430.762
(3b,24R,25x)-26-Benzoyloxystigmast-5-ene-3-ol	8103.35	6747.37	7149.65	7096.88	5580.31	9920.25	9709.45	8088.48	10199.7	7396.85	10592.3	9142.13	8114.04	10475.9	7587.53	9490.7	6291.9	7707.38	9295.85	6530.63	4949.36	7078.55	6174.41	5363.37	4869.69	4492	6109.77	3317.54	3238.33	5992.26	4497.33	5546.9	6271.26	5917.36	7455.03	3802.02	5291.13	8036.68	3978.01	4891.87
DG(15:0/18:4(6Z,9Z,12Z,15Z)/0:0)	24081.3	30431.7	31605.5	40051.3	22287.9	37342.8	63613.2	42142.4	33869.9	32355	40399.5	37931.6	38622.3	58980.7	35162.1	39023.9	32409.7	37013.5	49603.2	27947.2	37634.9	26522.3	22573.8	32260.6	21309.1	16713.5	28376.9	16013.3	15426.4	25439.3	20774.5	20230.4	27423.4	43171.5	25111.4	19510.7	21589.6	29795.6	18161.1	24961.9
3-Methyl-alpha-ionyl acetate	4468.08	6367.64	6196.49	7067.94	3670.3	6617.22	11791.6	6933.67	7119.98	5397.65	10486.1	5575.53	5867.47	11753.8	5176.51	7429.88	3180.44	6149.5	11461.8	4836.56	3494.48	3658.62	3063.19	2289.43	3374.78	2593.18	4200.28	1517.2	2298.3	3032.55	3193.23	3172.9	4002.41	2633.8	3824.56	4019.19	4071.26	7219.73	2853.47	5456.11
TG(10:0/13:0/8:0)	13224.3	23988.5	35054.7	25442.4	16402.6	24887.8	43364.5	21629.9	25673	19812.6	23253.9	23687.4	22898.7	41541.8	20065.5	22918.3	16357.4	27787.4	30792.8	12887.7	12249.5	20235.2	19283.5	10333.8	18022.7	11714.7	24260.4	6650.39	10998.9	12371	13650.5	19840.1	15360.2	12946.9	16123.6	13332.5	13382.3	20119.9	11566.2	19069.1
20-Epi-Eldecalcitol	24629.8	24584.1	23639.9	34860.5	25385	25948.6	44723.6	27695.7	29564.7	20630.2	49972.7	21468.2	23045.9	41462.9	21290.7	32174.4	19308.1	23131.8	48826.5	21123.1	17901.7	19538.8	15600.2	21557	15898.4	12779.7	17307	7663.12	11007.3	29236.9	12419.9	25034.9	23702	26419.5	16683.5	20028.8	19845.2	28073.1	12126.8	24394.8
8,10-Hexadecadiynoic acid	36.3174	48.6133	58.7017	54.0306	53.3397	69.7512	69.7984	31.1835	64.4681	49.58	96.1719	83.608	56.7994	100.343	43.0877	41.9855	34.3767	75.0039	97.6765	41.3553	51.8301	76.6394	42.9633	42.3751	38.8163	13.4723	39.5548	13.1662	25.7943	50.8421	37.4413	37.2094	35.532	35.6851	74.5435	29.7426	34.6411	58.5454	11.1839	18.9209
24-Fluorocalcitriol	139.756	163.786	201.121	191.328	133.026	187.911	345.17	217.064	190.393	174.556	292.773	173.692	204.245	347.139	142.431	195.226	148.568	230.98	368.6	158.865	124.523	192.946	147.168	97.7728	228.305	77.5155	124.171	51.8592	67.5186	161.347	67.0983	139.997	144.607	141.343	180.539	97.8484	92.2122	204.219	66.5332	118.468
Eicosapentaenoic Acid ethyl ester	318.254	287.557	376.943	422.678	363.507	287.306	848.507	406.752	452.31	429.085	925.447	365.769	438.326	896.829	261.419	483.318	309.411	433.888	800.879	294.56	352.147	380.893	293.997	365.187	310.042	235.217	286.166	126.894	178.156	540.694	121.39	339.647	446.459	454.04	267.8	280.252	282.997	404.112	119.485	306.004
25-Hydroxyvitamin D3-26,23-lactone	93.8896	103.53	122.635	133.454	101.62	121.953	249.121	131.92	158.871	117.548	204.705	91.0942	122.562	233.35	87.3016	138.132	108.28	148.389	266.644	82.543	108.606	112.821	87.2497	74.325	104.172	51.8972	100.186	35.4221	39.4029	141.11	53.128	83.9098	113.443	119.759	122.937	86.9783	95.1439	150.668	65.6581	87.2219
11-deoxy-16,16-dimethyl-PGE2	109.548	102.047	124.045	137.357	90.5132	129.791	248.034	108.549	137.756	78.648	189.454	109.206	145.364	326.791	83.7892	170.755	99.0981	172.618	284.539	109.455	98.3149	134.776	85.8145	92.5085	93.2566	38.8288	72.2646	10.4692	31.9927	135.323	20.5971	94.1165	83.116	161.359	88.9195	83.8047	75.0561	129.126	19.785	79.6761
20-Hydroxyeicosatrieneoic acid	175.743	150.66	173.653	198.669	151.512	214.255	300.962	152.22	191.108	135.29	133.99	147.486	174.373	291.846	108.463	182.947	160.39	222.359	278.307	138.313	174.64	163.228	165.319	101.862	116.834	89.7735	151.811	50.5305	50.8979	132.111	70.1258	132.877	120.432	153.671	206.31	83.1017	109.78	141.744	61.3318	81.4466
Antroquinonol	93.1819	66.4023	99.8178	75.7243	40.8092	124.645	212.987	78.2549	91.57	99.6782	154.562	88.3542	99.8821	244.538	72.1092	105.201	63.2322	175.153	248.936	79.6188	78.3489	71.1899	35.7866	25.2739	39.1432	23.4226	31.9963	4.08009	8.27333	63.7773	20.75	36.5307	63.6767	33.5508	66.633	50.6912	52.8899	90.474	20.2633	83.4507
Tylactone	141.09	170.086	212.237	163.067	157.999	214.841	326.579	210.243	247.247	190.395	203.705	156.944	230.832	292.817	127.595	205.033	116.493	247.625	287.468	154.522	125.145	178.168	131.073	122.446	105.835	167.662	108.454	78.074	100.817	99.1007	70.8607	123.154	109.449	118.973	165.501	116.275	109.51	177.092	88.4738	101.255
1-a,24R,25-Trihydroxyvitamin D2	675.127	709.482	874.18	757.677	645.471	1074.67	1578.75	778.242	1211.82	831.612	1196.57	994.271	1033.18	1682.63	664.363	935.074	682.495	1086.65	1577.68	726.659	634.914	865.422	599.344	576.942	649.598	368.026	643.621	203.879	321.403	811.375	349.765	682.729	639.144	715.106	888.717	589.333	518.851	911.607	314.161	653.004
Cholylproline	149.627	296.442	399.206	227.385	230.057	301.835	587.993	414.299	285.093	216.165	139.556	233.127	260.905	465.082	182.624	329.062	235.731	248.188	402.203	221.727	167.81	295.931	167.779	106.874	191.458	183.525	175.085	71.0326	125.062	188.781	80.3314	157.889	187.632	140.474	162.084	168.252	145.942	257.934	138.283	188.572
1-Nonadecanoyl-glycero-3-phosphoethanolamine	143.481	238.274	290.032	195.354	136.49	313.971	649.911	291.106	283.361	207.906	127.415	141.119	217.148	542.054	158.717	264.708	196.96	277.106	459.232	212.781	110.654	162.514	55.8469	74.7315	113.47	53.6534	122.367	4.79432	10.8866	111.103	33.7278	132.819	104.871	129.797	87.954	155.551	122.818	242.552	37.3804	156.039
Allotetrahydrodeoxycorticosterone	145.385	140.896	163.775	157.541	146.115	208.748	252.516	150.369	288.415	213.534	158.876	182.966	191.083	284.495	126.01	230.697	165.836	212.408	263.534	194.005	138.462	170.096	110.547	102.739	120.601	86.0409	128.484	54.5063	97.2399	122.284	93.092	108.355	90.1511	152.398	188.083	123.287	116.739	149.6	72.8491	96.2601
Alisol A 24-acetate	2059.6	2080.79	3204.52	2364.86	2525.74	3654.14	5084.14	2578.85	4379.66	2867.5	2498.95	3015.47	2820.62	4836.02	2066.58	3398.82	2206.26	3112.24	5335.58	2147.55	1768.58	2294.43	1414.31	1277.39	2494.09	1421.79	2102.3	662.733	1121.33	1955	1438.37	1953.49	1427.34	1991.25	2977.38	1900.24	1710.01	2535.96	1339.67	1910.36
LysoPE(0:0/16:0)	405.561	421.5	533.039	453.918	350.842	554.36	668.192	506.262	613.611	431.992	311.677	415.337	460.078	690.49	308.965	665.238	409.361	533.32	700.623	379.374	327.186	472.731	291.568	152.098	326.543	323.859	328.94	114.422	170.539	176.058	225.891	397.019	266.634	307.992	490.193	306.39	277.857	436.848	207.44	358.751
9,12,13-TriHOME	83.4285	113.022	147.253	116.61	109.49	157.207	235.091	128.822	183.892	128.21	91.3054	135.295	181.787	213.023	109.697	156.474	102.259	186.289	237.861	116.061	87.7096	94.7573	78.1655	37.8888	98.0331	64.0727	96.344	35.6204	38.3465	55.5425	89.0199	78.3825	77.4325	77.5532	123.862	102.682	82.3908	151.595	57.296	89.766
22-Deoxoisocucurbitacin D	3438.94	3204.97	4317.7	3829.9	2674.5	4652.95	5213.23	3786.04	5425.78	3334.8	3604.91	3745.86	3773.64	7146.55	2776.7	4803.11	3175.29	3970.52	5928.62	2983.45	2812.78	3355.11	2595.43	1933.46	2640.91	2218.04	2680.53	1055.73	1465.48	2296.41	1970.61	2937.47	2268.31	3109.71	3693.07	2470.01	2296.9	3360.12	1877.99	2703.74
Alisol A	4749.03	5633.28	7572.28	7015.12	4306.07	9087.23	12753.7	8087.04	9317.28	5896.19	6586.13	5973.54	6724.17	14996.8	5012.9	7553.5	5279.7	7412.08	14363.3	5261.06	4173.2	4505.46	3085.71	3065.5	4635.04	3518.59	5098.48	2062.63	2418.48	3566.17	3210.69	4893.83	4108.07	5304.33	6499.56	4749.35	4222.85	7136.61	3221.79	5295.26
9(10)-EpOME	42.4585	51.5767	83.6426	77.0025	46.2665	90.9372	134.965	88.4393	128.593	69.1213	74.6098	67.2764	75.6625	125.484	67.5045	88.4748	66.806	73.5662	154.903	24.6724	25.6944	63.3945	38.2215	29.8459	31.687	23.204	31.1653	6.19164	10.6422	10.4291	18.3335	34.7622	25.1521	36.5869	52.8057	21.7592	29.5683	47.0741	8.41146	34.1023
solasodine 3-O-beta-D-glucopyranoside	13640.4	16505.3	27028.2	21235.6	14640.2	28689.7	45837.2	25498.3	31485.7	19832.3	24169.6	24546.4	21409.7	50370.7	16902.2	23335.4	12525.7	22659	46806.6	12287.8	11430.1	15934.9	12789.9	7631.42	14469.6	9054.58	16368.8	2355.55	4314.12	9508.27	8858.36	18562.6	11708.1	14601	18520.1	14193.4	12132.1	24576.1	7759.02	16487.3
17beta-Methoxyandrost-5-ene-3beta,16beta-diol	191.666	202.281	312.12	295.119	126.106	326.488	329.133	280.708	296.621	201.216	513.073	229.266	254.292	475.329	166.503	347.761	225.2	288.499	447.278	167.941	143.076	227.036	186.251	93.6623	140.062	180.037	122.634	37.7652	61.2807	87.5445	80.4524	150.115	159.667	177.821	289.99	141.191	125.168	435.078	66.9641	126.599
MG(0:0/15:0/0:0)	55.0525	42.9783	65.2375	54.5444	33.96	66.0985	70.6607	62.1171	97.4042	39.4426	53.8321	60.7347	46.3004	119.289	31.4134	99.6596	63.3454	43.9604	99.2285	34.7774	25.0083	52.4534	52.4932	33.8103	38.6345	34.1946	27.3411	8.64956	21.3967	7.68509	21.1092	21.4059	28.0153	37.0564	100.932	12.4033	11.5414	37.7912	17.215	26.2518
Ipomeatetrahydrofuran	15142.6	12584.6	22917.2	18125.5	11775.2	20426.2	18799.5	18770.1	27025.6	15335.4	16025	18496	17775.1	23838.4	10467.9	24744.8	16847.1	14107.9	21196.5	12884.1	10741.6	16945.3	17495.7	7260.32	11853.3	17533.3	11143.2	4245.52	7093.99	8528.58	7186.44	13179.2	12154.4	12218	22870.8	10416.9	9094.97	18461.4	7158.42	10654
10-Oxo-11-octadecen-13-olide	189.442	299.089	364.89	272.717	184.02	314.803	414.241	256.219	354.669	237.596	266.638	242.357	279.809	388.501	206.009	295.575	199.301	403.976	398.567	204.794	161.388	195.509	209.268	128.793	213.49	144.537	212.923	87.5489	113.296	144.569	177.849	203.209	197.559	160.831	247.867	189.271	167.707	306.531	137.087	206.252
N-Nervonoyl Glutamine	4603.76	4320.4	6504.16	6218.07	3675.68	6914.61	6501.46	5301.51	8576.6	3947.54	4615.47	6056.72	5551.81	8875.27	3773.52	6186.78	4320.76	4385.56	7378.57	4130.33	2948.75	4629.07	3765.46	2936.4	4430.39	3179.82	3698.34	1311.32	2207.84	3299.33	2460.22	4298.58	3627.06	4497.29	6268.35	3953.58	3526.03	4604.05	2345.05	4248.08
N-Oleoyl Arginine	2717.68	2932.07	4065.17	3110.62	2227.78	3553.4	5917.57	3384.71	3576.91	3030.5	3738.49	3600.8	3281.49	5962.99	2575.21	3228.18	2588.28	3644.92	5013.26	2156.99	2177.37	3002.92	2343.86	1818.56	2513.21	1680.73	3091.18	916.927	1442.86	2067.02	1635.71	2637.61	2213.93	2469.46	3021.78	1816.95	1784.13	2859.19	1474.37	2131.52
Pinolenic Acid	4079.6	5589.98	8341.75	7147.23	4094.94	8209.97	13035.4	8161.41	8604.63	6969.33	6929.4	7465.54	8001.08	11785.5	7286.79	7251.35	5743.74	7891.9	10645.6	5282.16	4221.61	4524.42	4559.52	3932.28	4852.23	3422.84	5876.02	2142.53	2748.63	3977.34	4084.1	4826.91	5233.26	5754.59	5168.99	4333.29	4328.05	5869.65	3700.65	5141.76
6-[5]-ladderane-1-hexanol	46.4124	59.6527	89.4103	56.7888	43.3355	80.4925	117.797	86.6155	83.4625	71.6457	86.5175	93.6309	93.5952	134.796	91.7286	84.428	57.2582	81.515	123.629	37.2186	44.8475	45.5965	45.5675	30.9179	49.2824	28.9388	48.4478	1.11043	20.7321	24.5501	34.415	43.0888	46.157	60.6697	52.2256	45.0053	36.4434	61.0801	17.7291	46.2089
8,12-Octadecadiynoic acid	1228.36	1998.02	2771.21	2489.77	1439.09	2344.12	4030.57	2241.93	2473.49	2002.76	2309.69	2295.12	2425.87	3444.25	1929.46	2629.16	1495.39	2558.42	3268.39	1462.03	1493.78	1579.84	1455.09	1234.89	1551.85	1020.22	1815.23	695.031	964.569	1168.11	1170.3	1397.87	1342.39	1575.84	1683.67	1427.21	1326.21	1976.16	1021.45	1644.86
iso-A2E(11-cis)	3847.48	5533.46	6987.36	7350.55	3476.2	7060.66	12262.7	6603.81	7016.74	5946.47	6965.3	7087.59	6943.75	11839.4	5317.67	6622.41	4782.87	6964.57	10263.5	4227.23	6106.37	5023.61	3814.75	4492.81	4523.01	3107.05	5737.53	2192.87	3101	4020.53	3228.44	4351.34	4842.69	6562.58	6039.73	4186.17	3714.49	6158.42	2902.16	4843.49
Dimethylsphingosine	28.6117	43.0765	48.1256	38.1268	15.5448	49.754	92.7754	36.024	41.7235	18.3696	60.8746	24.0244	23.0152	97.7652	13.964	54.6487	13.4099	25.337	80.0479	3.61161	28.9573	29.7093	32.7571	10.6455	32.4396	17.1171	20.013	23.6021	7.57359	19.275	3.5603	26.6524	11.6911	39.9427	22.9652	13.2234	9.30706	36.5627	1.22074e-07	23.0381
DG(13:0/22:6(4Z,7Z,11E,13Z,15E,19Z)-2OH(10S,17)/0:0)	28288.6	57099.3	102350	70134.7	36232.4	70850.1	106747	54902.1	59774.8	57486.9	45709	56109.6	60893.7	112150	53811.9	52646.4	38027.3	70029.3	78461.7	30675	32872.4	37613.3	47044	22510.9	60765.7	29775.9	68517.7	19802.2	24670	23311.4	37056.4	49431.2	39219.7	33667	42991.2	34863.9	31584.8	52963.3	28878.2	46495.2
Ubiquinone	12287	13925.5	19143.8	16595.2	10673.6	19854.8	29090.5	16192	19594.6	19727.5	15916.6	16582.1	16735.9	27080.5	14908	17318.5	12833.7	17967.5	20421	10716.4	12220.3	12378.5	14986.3	9649.4	14294.3	10367.5	16839.8	7544.74	8328.35	8135.94	10504.7	13235.1	11558.6	11335.4	11793.8	10860.3	10860.8	13804.9	9075.68	12999
Yuzu lactone	50.9796	61.8925	63.7438	58.7462	53.2149	69.4096	81.6016	62.3967	105.819	54.8495	81.9751	77.8597	72.9668	86.7659	34.724	69.2973	63.7499	63.1628	76.4048	57.1633	38.0597	74.4341	49.6407	45.7141	49.388	38.4723	46.1453	6.01914	33.0107	52.5062	23.6599	48.177	51.6654	57.9544	56.7708	41.6911	48.624	40.3129	19.1328	43.453
1-(11-(Dodecylamino)-10-hydroxyundecyl)-3,7-dihydro-3,7-dimethyl-1H-purine-2,6-dione	14346.2	20298.4	25214.7	21257.3	14108.1	25614	41283.3	17916.1	22812.4	29778	26405.8	26192.4	24448.8	49288.7	18543.7	19461.5	16758.9	22616.5	29735.8	11619.6	14590.3	17199	16189.7	14066.7	18033.7	10293	22472.8	9282.09	11512.3	12743.7	14872.3	18072.1	17728.1	16569.8	14553.2	12413	11728.7	13794.3	9592.98	14365.4
N-Stearoyl Threonine	568.481	1324.99	1742.79	1382.98	689.384	1641.64	3722.62	1499	1377.65	2016.31	1692.62	1685.36	1602.77	3461.61	1022.13	1135.27	1021.97	1688.1	2444.1	665.867	767.273	1037.81	748.695	798.178	923.715	356.218	1552.81	290.676	610.653	789.718	571.312	961.103	967.439	1176.67	1020.52	773.496	699.982	912.426	531.963	1047.52
