# Supplementary material for: Integrated metabolomics and transcriptomics to reveal biomarkers and mitochondrial metabolic dysregulation of premature ovarian insufficiency
Source: Front Endocrinol (Lausanne). 2023 Dec 21;14:1280248. doi: 10.3389/fendo.2023.1280248 (PMC10764474; doi:10.3389/fendo.2023.1280248)
Supplement: Supplementary file 7 [file Table_5.xls]

KO_Pathway_Level1	KO_Pathway_Level2	Meta_Num	Metabolite_ID	Metabolite_name	KEGG_CIDs
Aging	ko04211 Longevity regulating pathway	1	neg_1787	Sirolimus	C07909
Aging	ko04212 Longevity regulating pathway - worm	1	neg_1787	Sirolimus	C07909
Amino acid metabolism	ko00220 Arginine biosynthesis	5	neg_2158;pos_1150;pos_2636;pos_3799;pos_989	N-Acetyl-L-glutamate 5-phosphate;L-Ornithine;Argininosuccinic acid;N-Acetyl-L-glutamate 5-semialdehyde;N-(L-Arginino)succinate	C04133;C00077;C03406;C01250;C03406
Amino acid metabolism	ko00250 Alanine, aspartate and glutamate metabolism	4	neg_1259;neg_1306;pos_2636;pos_989	Citric acid;Pyruvate;Argininosuccinic acid;N-(L-Arginino)succinate	C00158;C00022;C03406;C03406
Amino acid metabolism	ko00260 Glycine, serine and threonine metabolism	4	neg_1306;neg_2075;neg_3688;pos_534	Pyruvate;3-methyl pyruvic acid;L-Tryptophan;L-Threonine	C00022;C00109;C00078;C00188
Amino acid metabolism	ko00270 Cysteine and methionine metabolism	8	neg_1306;neg_2051;neg_2075;neg_2238;neg_2560;pos_2161;pos_3738;pos_601	Pyruvate;N-Formylmethionine;3-methyl pyruvic acid;Sulfite;Sulfate;5'-Methylthioadenosine;S-Adenosylhomocysteine;Homocysteine	C00022;C03145;C00109;C00094;C00059;C00170;C00021;C00155
Amino acid metabolism	ko00280 Valine, leucine and isoleucine degradation	3	neg_2026;pos_2882;pos_669	Thiamin diphosphate;4-Methyl-2-oxopentanoate;L-Leucine	C00068;C00233;C00123
Amino acid metabolism	ko00290 Valine, leucine and isoleucine biosynthesis	6	neg_1306;neg_2075;neg_2304;pos_2882;pos_534;pos_669	Pyruvate;3-methyl pyruvic acid;2-Isopropylmaleate;4-Methyl-2-oxopentanoate;L-Threonine;L-Leucine	C00022;C00109;C02631;C00233;C00188;C00123
Amino acid metabolism	ko00310 Lysine degradation	1	neg_1094	5-Aminopentanoate	C00431
Amino acid metabolism	ko00330 Arginine and proline metabolism	10	neg_1094;neg_1306;pos_1150;pos_1434;pos_1499;pos_1518;pos_2656;pos_2691;pos_3799;pos_507	5-Aminopentanoate;Pyruvate;L-Ornithine;Phosphocreatine;L-Glutamic acid 5-phosphate;N(omega)-Hydroxyarginine;5-Guanidino-2-oxopentanoate;L-4-Hydroxyglutamate semialdehyde;N-Acetyl-L-glutamate 5-semialdehyde;4-Aminobutyraldehyde	C00431;C00022;C00077;C02305;C03287;C05933;C03771;C05938;C01250;C02903
Amino acid metabolism	ko00340 Histidine metabolism	2	neg_2442;pos_575	D-Erythro-imidazole-glycerol-phosphate;L-Histidine	C04666;C00135
Amino acid metabolism	ko00350 Tyrosine metabolism	10	neg_1306;neg_1325;neg_1418;neg_2221;neg_2407;neg_2596;pos_1627;pos_1656;pos_2150;pos_968	Pyruvate;Dopaquinone;L-Tyrosine;2,5-Dihydroxybenzaldehyde;Epinephrine;p-Hydroxyphenylacetic acid;4-Hydroxyphenylpyruvic acid;3-Methoxy-4-hydroxyphenylacetaldehyde;L-Thyroxine;3,4-Dihydroxymandelic acid	C00022;C00822;C00082;C05585;C00788;C00642;C01179;C05581;C01829;C05580
Amino acid metabolism	ko00360 Phenylalanine metabolism	3	neg_1306;neg_1418;neg_2596	Pyruvate;L-Tyrosine;p-Hydroxyphenylacetic acid	C00022;C00082;C00642
Amino acid metabolism	ko00380 Tryptophan metabolism	12	neg_2060;neg_2274;neg_2308;neg_2464;neg_2584;neg_2942;neg_3688;pos_1130;pos_1263;pos_1435;pos_4540;pos_692	Tryptamine;AFMK;Tryptophol;3-Methyldioxyindole;5-Methoxyindoleacetate;Melatonin;L-Tryptophan;3-Methylindole;Indoleacetaldehyde;N'-Formylkynurenine;Indole-3-ethanol;5-Hydroxyindoleacetic acid	C00398;C05642;C00955;C05834;C05660;C01598;C00078;C08313;C00637;C02700;C00955;C05635
Amino acid metabolism	ko00400 Phenylalanine, tyrosine and tryptophan biosynthesis	6	neg_101;neg_1418;neg_2276;neg_3688;pos_1627;pos_2198	Chorismate;L-Tyrosine;3-Dehydroquinate;L-Tryptophan;4-Hydroxyphenylpyruvic acid;m-Salicylic acid	C00251;C00082;C00944;C00078;C01179;C00587
Biosynthesis of other secondary metabolites	ko00232 Caffeine metabolism	7	neg_1257;neg_2021;neg_2946;neg_3243;pos_1251;pos_1401;pos_709	Xanthine;1,7-Dimethyluric acid;1,3,7-Trimethyluric acid;5-Acetylamino-6-formylamino-3-methyluracil;Theophylline;Caffeine;Theobromine	C00385;C16356;C16361;C16365;C07130;C07481;C07480
Biosynthesis of other secondary metabolites	ko00261 Monobactam biosynthesis	5	neg_1306;neg_1418;neg_2560;pos_1627;pos_534	Pyruvate;L-Tyrosine;Sulfate;4-Hydroxyphenylpyruvic acid;L-Threonine	C00022;C00082;C00059;C01179;C00188
Biosynthesis of other secondary metabolites	ko00311 Penicillin and cephalosporin biosynthesis	1	pos_474	6-Aminopenicillanic acid	C02954
Biosynthesis of other secondary metabolites	ko00332 Carbapenem biosynthesis	1	pos_1499	L-Glutamic acid 5-phosphate	C03287
Biosynthesis of other secondary metabolites	ko00401 Novobiocin biosynthesis	2	neg_1418;pos_1627	L-Tyrosine;4-Hydroxyphenylpyruvic acid	C00082;C01179
Biosynthesis of other secondary metabolites	ko00402 Benzoxazinoid biosynthesis	1	neg_2052	3-Hydroxy-2-oxoindole	C11130
Biosynthesis of other secondary metabolites	ko00404 Staurosporine biosynthesis	2	neg_3688;pos_575	L-Tryptophan;L-Histidine	C00078;C00135
Biosynthesis of other secondary metabolites	ko00405 Phenazine biosynthesis	1	neg_101	Chorismate	C00251
Biosynthesis of other secondary metabolites	ko00521 Streptomycin biosynthesis	1	neg_2101	Deoxythymidine diphosphate-L-rhamnose	C03319
Biosynthesis of other secondary metabolites	ko00524 Neomycin, kanamycin and gentamicin biosynthesis	5	neg_3120;neg_3671;pos_3286;pos_3290;pos_4212	Gentamicin X2;Kanamycin;Paromomycin;Kanamycin B;Lividamine	C17702;C01822;C00832;C00825;C21255
Biosynthesis of other secondary metabolites	ko00901 Indole alkaloid biosynthesis	2	neg_2060;neg_3688	Tryptamine;L-Tryptophan	C00398;C00078
Biosynthesis of other secondary metabolites	ko00940 Phenylpropanoid biosynthesis	3	neg_1418;neg_2520;neg_3615	L-Tyrosine;4-Hydroxystyrene;4-Hydroxy-3-methoxycinnamaldehyde	C00082;C05627;C02666
Biosynthesis of other secondary metabolites	ko00942 Anthocyanin biosynthesis	1	neg_1104	Malvidin 3-glucoside	C12140
Biosynthesis of other secondary metabolites	ko00944 Flavone and flavonol biosynthesis	2	neg_2602;pos_1979	Kaempferide;Quercetin 3-O-glucoside	C10098;C05623
Biosynthesis of other secondary metabolites	ko00950 Isoquinoline alkaloid biosynthesis	3	neg_1418;neg_2563;pos_1627	L-Tyrosine;Norlaudanosoline;4-Hydroxyphenylpyruvic acid	C00082;C02916;C01179
Biosynthesis of other secondary metabolites	ko00960 Tropane, piperidine and pyridine alkaloid biosynthesis	2	neg_1313;pos_2701	Piperidine;Piperine	C01746;C03882
Biosynthesis of other secondary metabolites	ko00965 Betalain biosynthesis	2	neg_1325;neg_1418	Dopaquinone;L-Tyrosine	C00822;C00082
Biosynthesis of other secondary metabolites	ko00966 Glucosinolate biosynthesis	4	neg_1418;neg_3688;pos_2882;pos_669	L-Tyrosine;L-Tryptophan;4-Methyl-2-oxopentanoate;L-Leucine	C00082;C00078;C00233;C00123
Biosynthesis of other secondary metabolites	ko00996 Biosynthesis of various alkaloids	2	neg_101;neg_3688	Chorismate;L-Tryptophan	C00251;C00078
Biosynthesis of other secondary metabolites	ko00997 Biosynthesis of various other secondary metabolites	6	neg_101;neg_1286;neg_1306;neg_1418;neg_3688;pos_1150	Chorismate;Grixazone B;Pyruvate;L-Tyrosine;L-Tryptophan;L-Ornithine	C00251;C20799;C00022;C00082;C00078;C00077
Biosynthesis of other secondary metabolites	ko00998 Biosynthesis of various antibiotics	9	neg_101;neg_1306;neg_1395;neg_1418;pos_1150;pos_1518;pos_1627;pos_2328;pos_2398	Chorismate;Pyruvate;Roseoflavin;L-Tyrosine;L-Ornithine;N(omega)-Hydroxyarginine;4-Hydroxyphenylpyruvic acid;Aurachin D;Aurachin B	C00251;C00022;C21647;C00082;C00077;C05933;C01179;C10641;C21140
Biosynthesis of other secondary metabolites	ko00999 Biosynthesis of various plant secondary metabolites	3	neg_1418;neg_2124;neg_5725	L-Tyrosine;Coumarin;Bergaptol	C00082;C05851;C00758
Cancer: overview	ko05200 Pathways in cancer	2	neg_2999;pos_1926	Cortisol;Hydrocortisone	C00735;C00735
Cancer: overview	ko05204 Chemical carcinogenesis - DNA adducts	3	neg_2964;neg_3262;pos_1576	4-(Nitrosoamino)-1-(3-pyridinyl)-1-butanone;4-(Methylnitrosamino)-1-(3-pyridyl)-1-butanol glucuronide;4-Oxo-1-(3-pyridyl)-1-butanone	C19564;C19605;C19567
Cancer: overview	ko05207 Chemical carcinogenesis - receptor activation	1	neg_2407	Epinephrine	C00788
Cancer: overview	ko05208 Chemical carcinogenesis - reactive oxygen species	2	pos_1429;pos_3738	Benzene;S-Adenosylhomocysteine	C01407;C00021
Cancer: overview	ko05230 Central carbon metabolism in cancer	6	neg_1259;neg_1306;neg_1418;neg_3688;pos_575;pos_669	Citric acid;Pyruvate;L-Tyrosine;L-Tryptophan;L-Histidine;L-Leucine	C00158;C00022;C00082;C00078;C00135;C00123
Cancer: overview	ko05231 Choline metabolism in cancer	1	pos_3464	Choline phosphate	C00588
Cancer: specific types	ko05215 Prostate cancer	2	neg_2999;pos_1926	Cortisol;Hydrocortisone	C00735;C00735
Carbohydrate metabolism	ko00010 Glycolysis / Gluconeogenesis	2	neg_1306;neg_2026	Pyruvate;Thiamin diphosphate	C00022;C00068
Carbohydrate metabolism	ko00020 Citrate cycle (TCA cycle)	3	neg_1259;neg_1306;neg_2026	Citric acid;Pyruvate;Thiamin diphosphate	C00158;C00022;C00068
Carbohydrate metabolism	ko00030 Pentose phosphate pathway	2	neg_1306;neg_993	Pyruvate;D-Ribose	C00022;C00121
Carbohydrate metabolism	ko00040 Pentose and glucuronate interconversions	2	neg_1306;neg_918	Pyruvate;2,5-Dioxopentanoate	C00022;C00433
Carbohydrate metabolism	ko00051 Fructose and mannose metabolism	1	neg_2481	L-Fucose 1-phosphate	C02985
Carbohydrate metabolism	ko00053 Ascorbate and aldarate metabolism	4	neg_1306;neg_918;neg_924;neg_945	Pyruvate;2,5-Dioxopentanoate;Arabinonic acid;Threonate	C00022;C00433;C00878;C01620
Carbohydrate metabolism	ko00520 Amino sugar and nucleotide sugar metabolism	4	neg_1194;neg_2481;pos_1376;pos_517	UDP-4-dehydro-6-deoxy-D-glucose;L-Fucose 1-phosphate;D-Glucosamine;N-Acetyl-D-glucosamine	C04089;C02985;C00329;C00140
Carbohydrate metabolism	ko00562 Inositol phosphate metabolism	1	neg_1854	1D-myo-Inositol 1,3,4,5-tetrakisphosphate	C01272
Carbohydrate metabolism	ko00620 Pyruvate metabolism	3	neg_1306;neg_2026;neg_985	Pyruvate;Thiamin diphosphate;L-Lactic acid	C00022;C00068;C00256
Carbohydrate metabolism	ko00630 Glyoxylate and dicarboxylate metabolism	3	neg_1203;neg_1259;neg_1306	Ethylene glycol;Citric acid;Pyruvate	C15588;C00158;C00022
Carbohydrate metabolism	ko00640 Propanoate metabolism	4	neg_2026;neg_2075;neg_2116;pos_589	Thiamin diphosphate;3-methyl pyruvic acid;Propinol adenylate;Propynoic acid	C00068;C00109;C05983;C00804
Carbohydrate metabolism	ko00650 Butanoate metabolism	1	neg_1306	Pyruvate	C00022
Carbohydrate metabolism	ko00660 C5-Branched dibasic acid metabolism	2	neg_1306;neg_2075	Pyruvate;3-methyl pyruvic acid	C00022;C00109
Cardiovascular disease	ko05415 Diabetic cardiomyopathy	1	neg_1306	Pyruvate	C00022
Cell growth and death	ko04111 Cell cycle - yeast	1	neg_2634	Orthophosphate	C00009
Cell growth and death	ko04216 Ferroptosis	4	neg_3496;neg_4735;neg_4770;pos_4405	1-Octadecanoyl-sn-glycero-3-phosphoethanolamine;1-Stearoyl-2-hydroxy-sn-glycero-3-phosphoethanolamine;Adrenic acid;1-Octadecanoyl-2-(5Z,8Z,11Z,14Z-eicosatetraenoyl)-sn-glycero-3-phosphoethanolamine	C21484;C21484;C16527;C21480
Cell growth and death	ko04218 Cellular senescence	1	neg_1787	Sirolimus	C07909
Cell motility	ko02030 Bacterial chemotaxis	1	neg_993	D-Ribose	C00121
Cellular community - prokaryotes	ko02024 Quorum sensing	3	neg_2407;neg_2560;neg_2634	Epinephrine;Sulfate;Orthophosphate	C00788;C00059;C00009
Chemical structure transformation maps	ko01060 Biosynthesis of plant secondary metabolites	21	neg_101;neg_1257;neg_1259;neg_1306;neg_1418;neg_2047;neg_2060;neg_3688;neg_4051;pos_1150;pos_1251;pos_1401;pos_1627;pos_2161;pos_2771;pos_3909;pos_534;pos_575;pos_669;pos_709;pos_710	Chorismate;Xanthine;Citric acid;Pyruvate;L-Tyrosine;Geranyl-PP;Tryptamine;L-Tryptophan;Jasmonic acid;L-Ornithine;Theophylline;Caffeine;4-Hydroxyphenylpyruvic acid;5'-Methylthioadenosine;(-)-Jasmonic acid;alpha-Linolenic acid;L-Threonine;L-Histidine;L-Leucine;Theobromine;2-C-Methyl-D-erythritol 4-phosphate	C00251;C00385;C00158;C00022;C00082;C05847;C00398;C00078;C08491;C00077;C07130;C07481;C01179;C00170;C08491;C06427;C00188;C00135;C00123;C07480;C11434
Chemical structure transformation maps	ko01061 Biosynthesis of phenylpropanoids	7	neg_101;neg_1259;neg_1306;neg_2306;neg_3615;neg_3688;neg_5725	Chorismate;Citric acid;Pyruvate;2,3-Dihydroxybenzoic acid;4-Hydroxy-3-methoxycinnamaldehyde;L-Tryptophan;Bergaptol	C00251;C00158;C00022;C00196;C02666;C00078;C00758
Chemical structure transformation maps	ko01062 Biosynthesis of terpenoids and steroids	4	neg_1259;neg_1306;neg_2047;pos_710	Citric acid;Pyruvate;Geranyl-PP;2-C-Methyl-D-erythritol 4-phosphate	C00158;C00022;C05847;C11434
Chemical structure transformation maps	ko01063 Biosynthesis of alkaloids derived from shikimate pathway	7	neg_101;neg_1259;neg_1306;neg_1418;neg_2060;neg_3688;pos_1627	Chorismate;Citric acid;Pyruvate;L-Tyrosine;Tryptamine;L-Tryptophan;4-Hydroxyphenylpyruvic acid	C00251;C00158;C00022;C00082;C00398;C00078;C01179
Chemical structure transformation maps	ko01064 Biosynthesis of alkaloids derived from ornithine, lysine and nicotinic acid	4	neg_1259;neg_1306;pos_1150;pos_2701	Citric acid;Pyruvate;L-Ornithine;Piperine	C00158;C00022;C00077;C03882
Chemical structure transformation maps	ko01065 Biosynthesis of alkaloids derived from histidine and purine	9	neg_1257;neg_1259;neg_1306;neg_2442;pos_1251;pos_1401;pos_575;pos_669;pos_709	Xanthine;Citric acid;Pyruvate;D-Erythro-imidazole-glycerol-phosphate;Theophylline;Caffeine;L-Histidine;L-Leucine;Theobromine	C00385;C00158;C00022;C04666;C07130;C07481;C00135;C00123;C07480
Chemical structure transformation maps	ko01066 Biosynthesis of alkaloids derived from terpenoid and polyketide	3	neg_1259;neg_1306;neg_2047	Citric acid;Pyruvate;Geranyl-PP	C00158;C00022;C05847
Chemical structure transformation maps	ko01070 Biosynthesis of plant hormones	9	neg_101;neg_1259;neg_1306;neg_2047;neg_3688;neg_4051;pos_2771;pos_3909;pos_710	Chorismate;Citric acid;Pyruvate;Geranyl-PP;L-Tryptophan;Jasmonic acid;(-)-Jasmonic acid;alpha-Linolenic acid;2-C-Methyl-D-erythritol 4-phosphate	C00251;C00158;C00022;C05847;C00078;C08491;C08491;C06427;C11434
Chronology: Antiinfectives	ko07011 Penicillins	1	pos_474	6-Aminopenicillanic acid	C02954
Chronology: Antiinfectives	ko07012 Cephalosporins - parenteral agents	1	pos_474	6-Aminopenicillanic acid	C02954
Chronology: Nervous system agents	ko07033 Anticonvulsants	1	pos_797	Nirvanol	C14916
Circulatory system	ko04261 Adrenergic signaling in cardiomyocytes	1	neg_2407	Epinephrine	C00788
Development and regeneration	ko04361 Axon regeneration	1	neg_3688	L-Tryptophan	C00078
Digestive system	ko04974 Protein digestion and absorption	6	neg_1313;neg_1418;neg_3688;pos_534;pos_575;pos_669	Piperidine;L-Tyrosine;L-Tryptophan;L-Threonine;L-Histidine;L-Leucine	C01746;C00082;C00078;C00188;C00135;C00123
Digestive system	ko04976 Bile secretion	13	neg_2999;neg_3136;neg_4295;neg_4673;neg_4742;pos_1926;pos_2150;pos_2189;pos_2215;pos_2278;pos_2716;pos_3166;pos_577	Cortisol;estrone 3-sulfate;Sodium deoxycholate;Ritonavir;Indinavir;Hydrocortisone;L-Thyroxine;Methotrexate;Zalcitabine;Chenodeoxycholic acid glycine conjugate;Glycochenodeoxycholate;Fexofenadine;Uric acid	C00735;C02538;C04483;C07240;C07051;C00735;C01829;C01937;C07207;C05466;C05466;C06999;C00366
Digestive system	ko04977 Vitamin digestion and absorption	2	neg_2026;pos_2176	Thiamin diphosphate;Pyridoxamine phosphate	C00068;C00647
Digestive system	ko04978 Mineral absorption	4	neg_2634;neg_3688;pos_534;pos_669	Orthophosphate;L-Tryptophan;L-Threonine;L-Leucine	C00009;C00078;C00188;C00123
Digestive system	ko04979 Cholesterol metabolism	2	pos_2278;pos_2716	Chenodeoxycholic acid glycine conjugate;Glycochenodeoxycholate	C05466;C05466
Drug resistance: antimicrobial	ko01502 Vancomycin resistance	2	neg_1306;neg_985	Pyruvate;L-Lactic acid	C00022;C00256
Drug resistance: antineoplastic	ko01523 Antifolate resistance	2	neg_2494;pos_601	dTMP;Homocysteine	C00364;C00155
Endocrine and metabolic disease	ko04930 Type II diabetes mellitus	1	neg_1306	Pyruvate	C00022
Endocrine and metabolic disease	ko04931 Insulin resistance	1	neg_1306	Pyruvate	C00022
Endocrine and metabolic disease	ko04934 Cushing syndrome	3	neg_2999;pos_1926;pos_3886	Cortisol;Hydrocortisone;17alpha-Hydroxyprogesterone	C00735;C00735;C01176
Endocrine system	ko04911 Insulin secretion	1	neg_1306	Pyruvate	C00022
Endocrine system	ko04913 Ovarian steroidogenesis	1	pos_3886	17alpha-Hydroxyprogesterone	C01176
Endocrine system	ko04916 Melanogenesis	1	neg_1418	L-Tyrosine	C00082
Endocrine system	ko04917 Prolactin signaling pathway	1	neg_1418	L-Tyrosine	C00082
Endocrine system	ko04918 Thyroid hormone synthesis	1	pos_2150	L-Thyroxine	C01829
Endocrine system	ko04919 Thyroid hormone signaling pathway	1	pos_2150	L-Thyroxine	C01829
Endocrine system	ko04922 Glucagon signaling pathway	2	neg_1259;neg_1306	Citric acid;Pyruvate	C00158;C00022
Endocrine system	ko04923 Regulation of lipolysis in adipocytes	1	neg_2407	Epinephrine	C00788
Endocrine system	ko04924 Renin secretion	1	neg_2407	Epinephrine	C00788
Endocrine system	ko04927 Cortisol synthesis and secretion	3	neg_2999;pos_1926;pos_3886	Cortisol;Hydrocortisone;17alpha-Hydroxyprogesterone	C00735;C00735;C01176
Endocrine system	ko04928 Parathyroid hormone synthesis, secretion and action	2	neg_2634;pos_2795	Orthophosphate;Calcitetrol	C00009;C18231
Energy metabolism	ko00190 Oxidative phosphorylation	1	neg_2634	Orthophosphate	C00009
Energy metabolism	ko00195 Photosynthesis	1	neg_2634	Orthophosphate	C00009
Energy metabolism	ko00680 Methane metabolism	3	neg_1306;neg_1418;pos_2642	Pyruvate;L-Tyrosine;5-Amino-6-(1-D-ribitylamino)uracil	C00022;C00082;C04732
Energy metabolism	ko00710 Carbon fixation in photosynthetic organisms	1	neg_1306	Pyruvate	C00022
Energy metabolism	ko00720 Carbon fixation pathways in prokaryotes	2	neg_1259;neg_1306	Citric acid;Pyruvate	C00158;C00022
Energy metabolism	ko00920 Sulfur metabolism	4	neg_2238;neg_2560;neg_3397;pos_601	Sulfite;Sulfate;Dimethyl sulfoxide;Homocysteine	C00094;C00059;C11143;C00155
Environmental adaptation	ko04713 Circadian entrainment	1	neg_2942	Melatonin	C01598
Excretory system	ko04960 Aldosterone-regulated sodium reabsorption	2	neg_2999;pos_1926	Cortisol;Hydrocortisone	C00735;C00735
Glycan biosynthesis and metabolism	ko00541 O-Antigen nucleotide sugar biosynthesis	1	neg_2101	Deoxythymidine diphosphate-L-rhamnose	C03319
Glycan biosynthesis and metabolism	ko00552 Teichoic acid biosynthesis	1	pos_3464	Choline phosphate	C00588
Glycan biosynthesis and metabolism	ko00572 Arabinogalactan biosynthesis - Mycobacterium	1	neg_2101	Deoxythymidine diphosphate-L-rhamnose	C03319
Immune disease	ko05320 Autoimmune thyroid disease	1	pos_2150	L-Thyroxine	C01829
Immune system	ko04621 NOD-like receptor signaling pathway	1	pos_601	Homocysteine	C00155
Immune system	ko04666 Fc gamma R-mediated phagocytosis	2	pos_1452;pos_2846	Sphingosine 1-phosphate;Sphingosine-1-phosphate	C06124;C06124
Infectious disease: bacterial	ko05131 Shigellosis	1	pos_669	L-Leucine	C00123
Infectious disease: bacterial	ko05152 Tuberculosis	2	pos_1452;pos_2846	Sphingosine 1-phosphate;Sphingosine-1-phosphate	C06124;C06124
Infectious disease: parasitic	ko05143 African trypanosomiasis	1	neg_3688	L-Tryptophan	C00078
Lipid metabolism	ko00061 Fatty acid biosynthesis	2	pos_2153;pos_787	(9Z)-Hexadecenoic acid;Myristic acid	C08362;C06424
Lipid metabolism	ko00071 Fatty acid degradation	1	pos_2754	Palmitaldehyde	C00517
Lipid metabolism	ko00073 Cutin, suberine and wax biosynthesis	3	neg_4315;neg_5115;pos_1777	16-Hydroxyhexadecanoic acid;cis-9,10-Epoxystearic acid;(S)-10,16-Dihydroxyhexadecanoic acid	C18218;C19418;C08285
Lipid metabolism	ko00100 Steroid biosynthesis	4	neg_1764;pos_2795;pos_3612;pos_4045	Cycloeucalenone;Calcitetrol;24,25-Dihydrolanosterol;7-Dehydrodesmosterol	C22121;C18231;C05109;C05107
Lipid metabolism	ko00120 Primary bile acid biosynthesis	13	neg_3881;neg_5111;neg_5233;neg_5478;pos_1073;pos_2278;pos_2383;pos_2716;pos_2796;pos_3551;pos_4185;pos_4531;pos_920	7alpha-Hydroxy-3-oxo-4-cholestenoate;3alpha,7alpha,12alpha,26-Tetrahydroxy-5beta-cholestane;5beta-Cholestane-3alpha,7alpha,12alpha-triol;3alpha,7alpha,12alpha-Trihydroxy-5beta-cholestan-26-al;3alpha,7alpha-Dihydroxy-5beta-cholestan-26-al;Chenodeoxycholic acid glycine conjugate;7alpha-Hydroxycholest-4-en-3-one;Glycochenodeoxycholate;3beta,7alpha-Dihydroxy-5-cholestenoate;3a,7a,12a-Trihydroxy-5b-ch…	C17337;C05446;C05454;C01301;C05445;C05466;C05455;C05466;C17335;C01301;C05452;C13550;C13550
Lipid metabolism	ko00121 Secondary bile acid biosynthesis	4	neg_3827;neg_4295;pos_2278;pos_2716	Allocholic acid;Sodium deoxycholate;Chenodeoxycholic acid glycine conjugate;Glycochenodeoxycholate	C17737;C04483;C05466;C05466
Lipid metabolism	ko00140 Steroid hormone biosynthesis	10	neg_2831;neg_2999;neg_3136;neg_3690;neg_5180;pos_1795;pos_1907;pos_1926;pos_3886;pos_4027	17a,21-Dihydroxy-5b-pregnane-3,11,20-trione;Cortisol;estrone 3-sulfate;Androsterone glucuronide;17alpha,20alpha-Dihydroxypregn-4-en-3-one;Dihydrocortisol;Estrone glucuronide;Hydrocortisone;17alpha-Hydroxyprogesterone;Allotetrahydrodeoxycorticosterone	C05469;C00735;C02538;C11135;C04518;C05471;C11133;C00735;C01176;C13713
Lipid metabolism	ko00564 Glycerophospholipid metabolism	3	pos_1239;pos_1391;pos_3464	N-Methylethanolaminium phosphate;CDP-ethanolamine;Choline phosphate	C01210;C00570;C00588
Lipid metabolism	ko00590 Arachidonic acid metabolism	11	neg_1570;pos_2541;pos_2624;pos_2657;pos_2720;pos_2872;pos_3011;pos_3347;pos_3493;pos_3591;pos_896	5-OxoETE;Trioxilin A3;5,6-DHET;14,15-DHET;5(S)-HETE;8R-HpETE;8,9-DHET;6-Keto-prostaglandin F1alpha;6-Keto-prostaglandin F1a;Leukotriene F4;20-Hydroxy-leukotriene E4	C14732;C14809;C14772;C14775;C04805;C04822;C14773;C05961;C05961;C06462;C03577
Lipid metabolism	ko00591 Linoleic acid metabolism	5	neg_5073;pos_1681;pos_2184;pos_3109;pos_4238	9R,10S-EpOME;(6Z,9Z,12Z)-Octadecatrienoic acid;Dihomo-gamma-linolenate;9-OxoODE;9,12,13-TriHOME	C14825;C06426;C03242;C14766;C14833
Lipid metabolism	ko00592 alpha-Linolenic acid metabolism	6	neg_4051;pos_1876;pos_2771;pos_2864;pos_2980;pos_3909	Jasmonic acid;Traumatic acid;(-)-Jasmonic acid;12-OPDA;Colnelenic acid;alpha-Linolenic acid	C08491;C16308;C08491;C01226;C16320;C06427
Lipid metabolism	ko00600 Sphingolipid metabolism	4	pos_1106;pos_1452;pos_2846;pos_2910	3-ketosphinganine;Sphingosine 1-phosphate;Sphingosine-1-phosphate;Sphinganine-phosphate	C02934;C06124;C06124;C01120
Lipid metabolism	ko01040 Biosynthesis of unsaturated fatty acids	10	neg_4770;neg_4874;neg_5100;neg_5350;neg_5483;pos_1681;pos_2184;pos_3909;pos_4309;pos_789	Adrenic acid;11Z-Eicosenoic acid;(13Z,16Z)-Docosadienoic acid;Erucic acid;Tetracosanoic acid;(6Z,9Z,12Z)-Octadecatrienoic acid;Dihomo-gamma-linolenate;alpha-Linolenic acid;Eicosapentaenoic acid;(5Z,8Z,11Z,14Z,17Z)-Icosapentaenoic acid	C16527;C16526;C16533;C08316;C08320;C06426;C03242;C06427;C06428;C06428
Membrane transport	ko02010 ABC transporters	13	neg_2220;neg_2560;neg_2634;neg_3450;neg_971;neg_993;pos_1150;pos_4123;pos_4666;pos_517;pos_534;pos_575;pos_669	Ciliatine;Sulfate;Orthophosphate;Sparfloxacin;Deoxyuridine;D-Ribose;L-Ornithine;Phthalic acid;Oleandomycin;N-Acetyl-D-glucosamine;L-Threonine;L-Histidine;L-Leucine	C03557;C00059;C00009;C07662;C00526;C00121;C00077;C01606;C01946;C00140;C00188;C00135;C00123
Membrane transport	ko02060 Phosphotransferase system (PTS)	3	neg_1306;pos_1376;pos_517	Pyruvate;D-Glucosamine;N-Acetyl-D-glucosamine	C00022;C00329;C00140
Metabolism of cofactors and vitamins	ko00130 Ubiquinone and other terpenoid-quinone biosynthesis	6	neg_101;neg_1418;neg_2047;neg_2987;pos_1627;pos_870	Chorismate;L-Tyrosine;Geranyl-PP;4-Hydroxy-3-polyprenylbenzoate;4-Hydroxyphenylpyruvic acid;(1R,6R)-6-Hydroxy-2-succinylcyclohexa-2,4-diene-1-carboxylate	C00251;C00082;C05847;C18131;C01179;C05817
Metabolism of cofactors and vitamins	ko00730 Thiamine metabolism	3	neg_1306;neg_1418;neg_2026	Pyruvate;L-Tyrosine;Thiamin diphosphate	C00022;C00082;C00068
Metabolism of cofactors and vitamins	ko00740 Riboflavin metabolism	5	neg_1351;neg_41;pos_1669;pos_2226;pos_2642	Reduced FMN;5-Amino-6-(5'-phosphoribosylamino)uracil;Lumichrome;7-Hydroxy-6-methyl-8-ribityl lumazine;5-Amino-6-(1-D-ribitylamino)uracil	C01847;C01268;C01727;C05995;C04732
Metabolism of cofactors and vitamins	ko00750 Vitamin B6 metabolism	2	neg_2880;pos_2176	4-Pyridoxate;Pyridoxamine phosphate	C00847;C00647
Metabolism of cofactors and vitamins	ko00760 Nicotinate and nicotinamide metabolism	5	neg_1153;neg_1306;neg_3004;pos_1576;pos_496	Nicotinic acid mononucleotide;Pyruvate;6-Hydroxypseudooxynicotine;4-Oxo-1-(3-pyridyl)-1-butanone;Nicotinate D-ribonucleotide	C01185;C00022;C01297;C19567;C01185
Metabolism of cofactors and vitamins	ko00770 Pantothenate and CoA biosynthesis	1	neg_1306	Pyruvate	C00022
Metabolism of cofactors and vitamins	ko00780 Biotin metabolism	1	pos_1803	7,8-Diaminononanoate	C01037
Metabolism of cofactors and vitamins	ko00790 Folate biosynthesis	5	neg_101;neg_1260;neg_937;pos_1683;pos_2240	Chorismate;7-Aminomethyl-7-carbaguanine;Dihydroneopterin phosphate;7,8-Dihydroneopterin;4a-Hydroxytetrahydrobiopterin	C00251;C16675;C05925;C04874;C15522
Metabolism of cofactors and vitamins	ko00830 Retinol metabolism	2	pos_1792;pos_2284	Retinol;all-trans-Retinoyl-beta-glucuronide	C00899;C11061
Metabolism of cofactors and vitamins	ko00860 Porphyrin metabolism	4	neg_4444;pos_3174;pos_3701;pos_534	Protoporphyrinogen IX;Biliverdin;Porphobilinogen;L-Threonine	C01079;C00500;C00931;C00188
Metabolism of other amino acids	ko00410 beta-Alanine metabolism	4	neg_5476;pos_507;pos_575;pos_589	beta-Alanyl-L-arginine;4-Aminobutyraldehyde;L-Histidine;Propynoic acid	C05340;C02903;C00135;C00804
Metabolism of other amino acids	ko00430 Taurine and hypotaurine metabolism	2	neg_1306;neg_2238	Pyruvate;Sulfite	C00022;C00094
Metabolism of other amino acids	ko00440 Phosphonate and phosphinate metabolism	4	neg_1306;neg_2220;neg_62;neg_66	Pyruvate;Ciliatine;Methylphosphonate;Phosphonoacetate	C00022;C03557;C20396;C05682
Metabolism of other amino acids	ko00460 Cyanoamino acid metabolism	4	neg_1418;neg_2269;pos_1300;pos_470	L-Tyrosine;gamma-Amino-gamma-cyanobutanoate;Benzeneacetonitrile;L-Glutamate	C00082;C05715;C16074;C00302
Metabolism of other amino acids	ko00470 D-Amino acid metabolism	8	neg_1094;neg_1306;neg_2271;neg_918;pos_1150;pos_2656;pos_534;pos_575	5-Aminopentanoate;Pyruvate;L-Glutamine;2,5-Dioxopentanoate;L-Ornithine;5-Guanidino-2-oxopentanoate;L-Threonine;L-Histidine	C00431;C00022;C00819;C00433;C00077;C03771;C00188;C00135
Metabolism of other amino acids	ko00480 Glutathione metabolism	4	neg_1035;neg_4689;pos_1150;pos_1941	Pyroglutamic acid;Trypanothione;L-Ornithine;Trypanothione disulfide	C01879;C02090;C00077;C03170
Metabolism of terpenoids and polyketides	ko00522 Biosynthesis of 12-, 14- and 16-membered macrolides	6	neg_3465;neg_4101;neg_4155;neg_4766;pos_2800;pos_4666	Erythromycin B;Methymycin;10-Deoxymethynolide;L-Oleandrosyl-oleandolide;Narbomycin;Oleandomycin	C06653;C11996;C11993;C11992;C11998;C01946
Metabolism of terpenoids and polyketides	ko00523 Polyketide sugar unit biosynthesis	1	neg_2101	Deoxythymidine diphosphate-L-rhamnose	C03319
Metabolism of terpenoids and polyketides	ko00900 Terpenoid backbone biosynthesis	5	neg_1306;neg_2047;pos_3344;pos_3760;pos_710	Pyruvate;Geranyl-PP;Isopentenyl phosphate;2-trans,6-trans-Farnesal;2-C-Methyl-D-erythritol 4-phosphate	C00022;C05847;C20345;C03461;C11434
Metabolism of terpenoids and polyketides	ko00902 Monoterpenoid biosynthesis	1	neg_2047	Geranyl-PP	C05847
Metabolism of terpenoids and polyketides	ko00904 Diterpenoid biosynthesis	4	neg_1706;pos_2414;pos_2534;pos_2683	Taxa-4(20),11(12)-dien-5alpha,13alpha-diol;Abietinol;Gibberellin A53;Taxa-4(20),11(12)-dien-5alpha-ol	C11897;C11882;C06094;C11895
Metabolism of terpenoids and polyketides	ko00906 Carotenoid biosynthesis	3	neg_3955;neg_4864;neg_5626	Neurosporaxanthin;3',4'-Dihydrorhodovibrin;Neoxanthin	C08607;C15887;C13431
Metabolism of terpenoids and polyketides	ko00908 Zeatin biosynthesis	4	neg_1117;pos_1944;pos_2161;pos_943	UDP;Riboprine;5'-Methylthioadenosine;N6-(delta2-isopentenyl)-adenosine 5'-monophosphate	C00015;C16427;C00170;C04713
Metabolism of terpenoids and polyketides	ko00909 Sesquiterpenoid and triterpenoid biosynthesis	1	pos_3760	2-trans,6-trans-Farnesal	C03461
Metabolism of terpenoids and polyketides	ko00981 Insect hormone biosynthesis	1	pos_3760	2-trans,6-trans-Farnesal	C03461
Metabolism of terpenoids and polyketides	ko01052 Type I polyketide structures	3	neg_1787;neg_4101;pos_4666	Sirolimus;Methymycin;Oleandomycin	C07909;C11996;C01946
Metabolism of terpenoids and polyketides	ko01053 Biosynthesis of siderophore group nonribosomal peptides	3	neg_101;neg_1259;neg_2306	Chorismate;Citric acid;2,3-Dihydroxybenzoic acid	C00251;C00158;C00196
Metabolism of terpenoids and polyketides	ko01055 Biosynthesis of vancomycin group antibiotics	2	neg_1418;pos_1627	L-Tyrosine;4-Hydroxyphenylpyruvic acid	C00082;C01179
Metabolism of terpenoids and polyketides	ko01057 Biosynthesis of type II polyketide products	1	neg_1351	Reduced FMN	C01847
Metabolism of terpenoids and polyketides	ko01059 Biosynthesis of enediyne antibiotics	2	neg_101;neg_1418	Chorismate;L-Tyrosine	C00251;C00082
Nervous system	ko04726 Serotonergic synapse	6	neg_3688;pos_2624;pos_2657;pos_2872;pos_3011;pos_692	L-Tryptophan;5,6-DHET;14,15-DHET;8R-HpETE;8,9-DHET;5-Hydroxyindoleacetic acid	C00078;C14772;C14775;C04822;C14773;C05635
Nervous system	ko04728 Dopaminergic synapse	1	neg_1418	L-Tyrosine	C00082
Neurodegenerative disease	ko05012 Parkinson disease	3	neg_1418;neg_2634;pos_1739	L-Tyrosine;Orthophosphate;1-Methyl-4-phenyl-1,2,3,6-tetrahydropyridine	C00082;C00009;C04599
Neurodegenerative disease	ko05022 Pathways of neurodegeneration - multiple diseases	2	neg_2634;pos_1739	Orthophosphate;1-Methyl-4-phenyl-1,2,3,6-tetrahydropyridine	C00009;C04599
Nucleotide metabolism	ko00230 Purine metabolism	7	neg_1257;neg_1396;neg_2137;neg_2560;pos_1352;pos_577;pos_599	Xanthine;Guanosine 3'-phosphate;dAMP;Sulfate;2-(Formamido)-N1-(5-phospho-D-ribosyl)acetamidine;Uric acid;Hypoxanthine	C00385;C06193;C00360;C00059;C04640;C00366;C00262
Nucleotide metabolism	ko00240 Pyrimidine metabolism	10	neg_1045;neg_1117;neg_1280;neg_1287;neg_2494;neg_971;pos_3327;pos_4476;pos_564;pos_85	Uridine triphosphate;UDP;3'-CMP;dCDP;dTMP;Deoxyuridine;P1,P4-Bis(5'-uridyl) tetraphosphate;Thymidine;CMP;dCTP	C00075;C00015;C05822;C00705;C00364;C00526;C06198;C00214;C05822;C00458
Sensory system	ko04742 Taste transduction	1	neg_1259	Citric acid	C00158
Sensory system	ko04750 Inflammatory mediator regulation of TRP channels	1	pos_2720	5(S)-HETE	C04805
Signal transduction	ko02020 Two-component system	3	neg_1259;neg_2407;neg_2634	Citric acid;Epinephrine;Orthophosphate	C00158;C00788;C00009
Signal transduction	ko04020 Calcium signaling pathway	2	pos_1452;pos_2846	Sphingosine 1-phosphate;Sphingosine-1-phosphate	C06124;C06124
Signal transduction	ko04024 cAMP signaling pathway	1	neg_2407	Epinephrine	C00788
Signal transduction	ko04066 HIF-1 signaling pathway	1	neg_1306	Pyruvate	C00022
Signal transduction	ko04070 Phosphatidylinositol signaling system	1	neg_1854	1D-myo-Inositol 1,3,4,5-tetrakisphosphate	C01272
Signal transduction	ko04071 Sphingolipid signaling pathway	2	pos_1452;pos_2846	Sphingosine 1-phosphate;Sphingosine-1-phosphate	C06124;C06124
Signal transduction	ko04072 Phospholipase D signaling pathway	2	pos_1452;pos_2846	Sphingosine 1-phosphate;Sphingosine-1-phosphate	C06124;C06124
Signal transduction	ko04075 Plant hormone signal transduction	2	neg_4051;pos_2771	Jasmonic acid;(-)-Jasmonic acid	C08491;C08491
Signal transduction	ko04150 mTOR signaling pathway	1	pos_669	L-Leucine	C00123
Signal transduction	ko04152 AMPK signaling pathway	1	neg_1306	Pyruvate	C00022
Signal transduction	ko04371 Apelin signaling pathway	2	pos_1452;pos_2846	Sphingosine 1-phosphate;Sphingosine-1-phosphate	C06124;C06124
Signaling molecules and interaction	ko04080 Neuroactive ligand-receptor interaction	12	neg_1045;neg_1117;neg_2060;neg_2407;neg_2942;neg_2999;pos_1452;pos_1926;pos_2150;pos_2799;pos_2846;pos_2910	Uridine triphosphate;UDP;Tryptamine;Epinephrine;Melatonin;Cortisol;Sphingosine 1-phosphate;Hydrocortisone;L-Thyroxine;Palmitoyl-EA;Sphingosine-1-phosphate;Sphinganine-phosphate	C00075;C00015;C00398;C00788;C01598;C00735;C06124;C00735;C01829;C16512;C06124;C01120
Skeleton-based classification	ko07114 Naphthalene family	1	pos_1849	2-Methylnaphthalene	C14098
Substance dependence	ko05030 Cocaine addiction	1	neg_1418	L-Tyrosine	C00082
Substance dependence	ko05031 Amphetamine addiction	1	neg_1418	L-Tyrosine	C00082
Substance dependence	ko05034 Alcoholism	1	neg_1418	L-Tyrosine	C00082
Target-based classification: Enzymes	ko07218 HIV protease inhibitors	1	neg_4742	Indinavir	C07051
Target-based classification: G protein-coupled receptors	ko07227 Histamine H2/H3 receptor agonists/antagonists	2	pos_1252;pos_3645	BURIMAMIDE;Dimaprit	C07448;C17930
Target-based classification: Nuclear receptors	ko07225 Glucocorticoid and mineralocorticoid receptor agonists/antagonists	2	neg_2999;pos_1926	Cortisol;Hydrocortisone	C00735;C00735
Translation	ko00970 Aminoacyl-tRNA biosynthesis	5	neg_1418;neg_3688;pos_534;pos_575;pos_669	L-Tyrosine;L-Tryptophan;L-Threonine;L-Histidine;L-Leucine	C00082;C00078;C00188;C00135;C00123
Xenobiotics biodegradation and metabolism	ko00361 Chlorocyclohexane and chlorobenzene degradation	3	neg_2033;neg_4227;pos_1429	Pyrocatechol;2-Maleylacetate;Benzene	C15571;C02222;C01407
Xenobiotics biodegradation and metabolism	ko00362 Benzoate degradation	6	neg_1306;neg_2033;neg_2306;neg_4227;pos_1429;pos_2198	Pyruvate;Pyrocatechol;2,3-Dihydroxybenzoic acid;2-Maleylacetate;Benzene;m-Salicylic acid	C00022;C15571;C00196;C02222;C01407;C00587
Xenobiotics biodegradation and metabolism	ko00364 Fluorobenzoate degradation	2	neg_2033;neg_4227	Pyrocatechol;2-Maleylacetate	C15571;C02222
Xenobiotics biodegradation and metabolism	ko00365 Furfural degradation	1	pos_1568	2-Furanmethanol	C20441
Xenobiotics biodegradation and metabolism	ko00621 Dioxin degradation	2	neg_1306;neg_2033	Pyruvate;Pyrocatechol	C00022;C15571
Xenobiotics biodegradation and metabolism	ko00622 Xylene degradation	7	neg_1306;neg_2613;pos_1645;pos_2337;pos_2788;pos_2821;pos_3810	Pyruvate;4-Methylbenzyl alcohol;m-Xylene;p-Cymene;Cuminaldehyde;o-Xylene;2,3-Dihydroxytoluene	C00022;C06757;C07208;C06575;C06577;C07212;C02923
Xenobiotics biodegradation and metabolism	ko00623 Toluene degradation	6	neg_2027;neg_2343;pos_2198;pos_3810;pos_683;pos_686	Toluene-4-sulfonate;o-Cresol;m-Salicylic acid;2,3-Dihydroxytoluene;Toluene;Benzyl alcohol	C06677;C01542;C00587;C02923;C01455;C03485
Xenobiotics biodegradation and metabolism	ko00624 Polycyclic aromatic hydrocarbon degradation	3	neg_2033;pos_2198;pos_4123	Pyrocatechol;m-Salicylic acid;Phthalic acid	C15571;C00587;C01606
Xenobiotics biodegradation and metabolism	ko00625 Chloroalkane and chloroalkene degradation	1	neg_1203	Ethylene glycol	C15588
Xenobiotics biodegradation and metabolism	ko00626 Naphthalene degradation	4	neg_2033;pos_1849;pos_3810;pos_4129	Pyrocatechol;2-Methylnaphthalene;2,3-Dihydroxytoluene;1-Naphthalenesulfonic acid	C15571;C14098;C02923;C16201
Xenobiotics biodegradation and metabolism	ko00627 Aminobenzoate degradation	4	neg_2033;neg_2306;neg_4227;pos_1811	Pyrocatechol;2,3-Dihydroxybenzoic acid;2-Maleylacetate;Phloroglucinol	C15571;C00196;C02222;C02183
Xenobiotics biodegradation and metabolism	ko00633 Nitrotoluene degradation	1	pos_1398	2,4-Toluenediamine	C14401
Xenobiotics biodegradation and metabolism	ko00642 Ethylbenzene degradation	1	pos_2820	Styrene	C19506
Xenobiotics biodegradation and metabolism	ko00643 Styrene degradation	2	pos_1300;pos_2820	Benzeneacetonitrile;Styrene	C16074;C19506
Xenobiotics biodegradation and metabolism	ko00791 Atrazine degradation	2	pos_574;pos_605	Cyanuric acid;Cyromazine	C06554;C14147
Xenobiotics biodegradation and metabolism	ko00930 Caprolactam degradation	2	pos_1001;pos_2294	Adipic acid;6-Aminohexanoate	C06104;C02378
Xenobiotics biodegradation and metabolism	ko00980 Metabolism of xenobiotics by cytochrome P450	5	neg_1281;neg_2214;neg_2964;neg_3262;pos_1576	S-(Formylmethyl)glutathione;1-Naphthylamine;4-(Nitrosoamino)-1-(3-pyridinyl)-1-butanone;4-(Methylnitrosamino)-1-(3-pyridyl)-1-butanol glucuronide;4-Oxo-1-(3-pyridyl)-1-butanone	C14871;C14790;C19564;C19605;C19567
Xenobiotics biodegradation and metabolism	ko00982 Drug metabolism - cytochrome P450	8	neg_3072;neg_3242;neg_3880;neg_4678;pos_1628;pos_1756;pos_3471;pos_640	alpha-Hydroxytamoxifen;5-Phenyl-1,3-oxazinane-2,4-dione;Norcodeine;N-Desmethylcitalopram;Normorphine;3-Hydroxylidocaine;Didemethylcitalopram;4-Hydroxy-5-phenyltetrahydro-1,3-oxazin-2-one	C16544;C16596;C16576;C16608;C11785;C16560;C16609;C16595
Xenobiotics biodegradation and metabolism	ko00983 Drug metabolism - other enzymes	9	neg_1250;neg_1275;neg_1360;neg_1462;neg_3005;neg_941;pos_1348;pos_2047;pos_555	6-Mercaptopurine ribonucleoside 5'-diphosphate;5-Fluorodeoxyuridine monophosphate;Irinotecan;Azathioprine;6-Thiourate;6-Methylthiopurine 5'-monophosphate ribonucleotide;5-Fluorodeoxyuridine;APC;6-Thioxanthine 5'-monophosphate	C16616;C04242;C16641;C06837;C16613;C16615;C11736;C00546;C16618
